# Supplementary material for: Modeling predictors of incomplete antenatal care utilization among reproductive-age women in Ethiopia using machine learning algorithms and SHAP interpretation
Source: PLOS Digit Health. 2026 Jul 9;5(7):e0001489. doi: 10.1371/journal.pdig.0001489 (PMC13349117; doi:10.1371/journal.pdig.0001489)
Supplement: S1 File — (TXT) [file pdig.0001489.s001.txt]

{
  "cells": [
    {
      "cell_type": "code",
      "execution_count": null,
      "metadata": {
        "colab": {
          "base_uri": "https://localhost:8080/"
        },
        "id": "ka-s-QDF31gY",
        "outputId": "09f1f190-bc19-4436-be40-8037ef008855"
      },
      "outputs": [
        {
          "output_type": "stream",
          "name": "stdout",
          "text": [
            "3.11.11 (main, Dec  4 2024, 08:55:07) [GCC 11.4.0]\n"
          ]
        }
      ],
      "source": [
        "import sys\n",
        "print(sys.version)"
      ]
    },
    {
      "cell_type": "code",
      "execution_count": null,
      "metadata": {
        "colab": {
          "base_uri": "https://localhost:8080/"
        },
        "id": "pZqRSh7OY4SD",
        "outputId": "9566701f-c806-46be-b6c5-218e9a489fff"
      },
      "outputs": [
        {
          "output_type": "stream",
          "name": "stdout",
          "text": [
            "Mounted at /content/drive\n"
          ]
        }
      ],
      "source": [
        "from google.colab import drive\n",
        "drive.mount('/content/drive')"
      ]
    },
    {
      "cell_type": "code",
      "execution_count": null,
      "metadata": {
        "id": "E-3A_CMWAxEd"
      },
      "outputs": [],
      "source": [
        "#scikit-learn\n",
        "import pandas as pd\n",
        "from sklearn.model_selection import KFold"
      ]
    },
    {
      "cell_type": "markdown",
      "source": [],
      "metadata": {
        "id": "fTaLY6JJP-xk"
      }
    },
    {
      "cell_type": "code",
      "execution_count": null,
      "metadata": {
        "colab": {
          "base_uri": "https://localhost:8080/",
          "height": 942
        },
        "id": "tz57SE6iBNqZ",
        "outputId": "8bf64c40-be96-4561-97b3-257b347c29b7"
      },
      "outputs": [
        {
          "output_type": "stream",
          "name": "stdout",
          "text": [
            "Please select the CSV file to upload.\n"
          ]
        },
        {
          "output_type": "display_data",
          "data": {
            "text/plain": [
              "<IPython.core.display.HTML object>"
            ],
            "text/html": [
              "\n",
              "     <input type=\"file\" id=\"files-6a5c63c7-0a20-4138-ba77-a0c4b6d6e6b3\" name=\"files[]\" multiple disabled\n",
              "        style=\"border:none\" />\n",
              "     <output id=\"result-6a5c63c7-0a20-4138-ba77-a0c4b6d6e6b3\">\n",
              "      Upload widget is only available when the cell has been executed in the\n",
              "      current browser session. Please rerun this cell to enable.\n",
              "      </output>\n",
              "      <script>// Copyright 2017 Google LLC\n",
              "//\n",
              "// Licensed under the Apache License, Version 2.0 (the \"License\");\n",
              "// you may not use this file except in compliance with the License.\n",
              "// You may obtain a copy of the License at\n",
              "//\n",
              "//      http://www.apache.org/licenses/LICENSE-2.0\n",
              "//\n",
              "// Unless required by applicable law or agreed to in writing, software\n",
              "// distributed under the License is distributed on an \"AS IS\" BASIS,\n",
              "// WITHOUT WARRANTIES OR CONDITIONS OF ANY KIND, either express or implied.\n",
              "// See the License for the specific language governing permissions and\n",
              "// limitations under the License.\n",
              "\n",
              "/**\n",
              " * @fileoverview Helpers for google.colab Python module.\n",
              " */\n",
              "(function(scope) {\n",
              "function span(text, styleAttributes = {}) {\n",
              "  const element = document.createElement('span');\n",
              "  element.textContent = text;\n",
              "  for (const key of Object.keys(styleAttributes)) {\n",
              "    element.style[key] = styleAttributes[key];\n",
              "  }\n",
              "  return element;\n",
              "}\n",
              "\n",
              "// Max number of bytes which will be uploaded at a time.\n",
              "const MAX_PAYLOAD_SIZE = 100 * 1024;\n",
              "\n",
              "function _uploadFiles(inputId, outputId) {\n",
              "  const steps = uploadFilesStep(inputId, outputId);\n",
              "  const outputElement = document.getElementById(outputId);\n",
              "  // Cache steps on the outputElement to make it available for the next call\n",
              "  // to uploadFilesContinue from Python.\n",
              "  outputElement.steps = steps;\n",
              "\n",
              "  return _uploadFilesContinue(outputId);\n",
              "}\n",
              "\n",
              "// This is roughly an async generator (not supported in the browser yet),\n",
              "// where there are multiple asynchronous steps and the Python side is going\n",
              "// to poll for completion of each step.\n",
              "// This uses a Promise to block the python side on completion of each step,\n",
              "// then passes the result of the previous step as the input to the next step.\n",
              "function _uploadFilesContinue(outputId) {\n",
              "  const outputElement = document.getElementById(outputId);\n",
              "  const steps = outputElement.steps;\n",
              "\n",
              "  const next = steps.next(outputElement.lastPromiseValue);\n",
              "  return Promise.resolve(next.value.promise).then((value) => {\n",
              "    // Cache the last promise value to make it available to the next\n",
              "    // step of the generator.\n",
              "    outputElement.lastPromiseValue = value;\n",
              "    return next.value.response;\n",
              "  });\n",
              "}\n",
              "\n",
              "/**\n",
              " * Generator function which is called between each async step of the upload\n",
              " * process.\n",
              " * @param {string} inputId Element ID of the input file picker element.\n",
              " * @param {string} outputId Element ID of the output display.\n",
              " * @return {!Iterable<!Object>} Iterable of next steps.\n",
              " */\n",
              "function* uploadFilesStep(inputId, outputId) {\n",
              "  const inputElement = document.getElementById(inputId);\n",
              "  inputElement.disabled = false;\n",
              "\n",
              "  const outputElement = document.getElementById(outputId);\n",
              "  outputElement.innerHTML = '';\n",
              "\n",
              "  const pickedPromise = new Promise((resolve) => {\n",
              "    inputElement.addEventListener('change', (e) => {\n",
              "      resolve(e.target.files);\n",
              "    });\n",
              "  });\n",
              "\n",
              "  const cancel = document.createElement('button');\n",
              "  inputElement.parentElement.appendChild(cancel);\n",
              "  cancel.textContent = 'Cancel upload';\n",
              "  const cancelPromise = new Promise((resolve) => {\n",
              "    cancel.onclick = () => {\n",
              "      resolve(null);\n",
              "    };\n",
              "  });\n",
              "\n",
              "  // Wait for the user to pick the files.\n",
              "  const files = yield {\n",
              "    promise: Promise.race([pickedPromise, cancelPromise]),\n",
              "    response: {\n",
              "      action: 'starting',\n",
              "    }\n",
              "  };\n",
              "\n",
              "  cancel.remove();\n",
              "\n",
              "  // Disable the input element since further picks are not allowed.\n",
              "  inputElement.disabled = true;\n",
              "\n",
              "  if (!files) {\n",
              "    return {\n",
              "      response: {\n",
              "        action: 'complete',\n",
              "      }\n",
              "    };\n",
              "  }\n",
              "\n",
              "  for (const file of files) {\n",
              "    const li = document.createElement('li');\n",
              "    li.append(span(file.name, {fontWeight: 'bold'}));\n",
              "    li.append(span(\n",
              "        `(${file.type || 'n/a'}) - ${file.size} bytes, ` +\n",
              "        `last modified: ${\n",
              "            file.lastModifiedDate ? file.lastModifiedDate.toLocaleDateString() :\n",
              "                                    'n/a'} - `));\n",
              "    const percent = span('0% done');\n",
              "    li.appendChild(percent);\n",
              "\n",
              "    outputElement.appendChild(li);\n",
              "\n",
              "    const fileDataPromise = new Promise((resolve) => {\n",
              "      const reader = new FileReader();\n",
              "      reader.onload = (e) => {\n",
              "        resolve(e.target.result);\n",
              "      };\n",
              "      reader.readAsArrayBuffer(file);\n",
              "    });\n",
              "    // Wait for the data to be ready.\n",
              "    let fileData = yield {\n",
              "      promise: fileDataPromise,\n",
              "      response: {\n",
              "        action: 'continue',\n",
              "      }\n",
              "    };\n",
              "\n",
              "    // Use a chunked sending to avoid message size limits. See b/62115660.\n",
              "    let position = 0;\n",
              "    do {\n",
              "      const length = Math.min(fileData.byteLength - position, MAX_PAYLOAD_SIZE);\n",
              "      const chunk = new Uint8Array(fileData, position, length);\n",
              "      position += length;\n",
              "\n",
              "      const base64 = btoa(String.fromCharCode.apply(null, chunk));\n",
              "      yield {\n",
              "        response: {\n",
              "          action: 'append',\n",
              "          file: file.name,\n",
              "          data: base64,\n",
              "        },\n",
              "      };\n",
              "\n",
              "      let percentDone = fileData.byteLength === 0 ?\n",
              "          100 :\n",
              "          Math.round((position / fileData.byteLength) * 100);\n",
              "      percent.textContent = `${percentDone}% done`;\n",
              "\n",
              "    } while (position < fileData.byteLength);\n",
              "  }\n",
              "\n",
              "  // All done.\n",
              "  yield {\n",
              "    response: {\n",
              "      action: 'complete',\n",
              "    }\n",
              "  };\n",
              "}\n",
              "\n",
              "scope.google = scope.google || {};\n",
              "scope.google.colab = scope.google.colab || {};\n",
              "scope.google.colab._files = {\n",
              "  _uploadFiles,\n",
              "  _uploadFilesContinue,\n",
              "};\n",
              "})(self);\n",
              "</script> "
            ]
          },
          "metadata": {}
        },
        {
          "output_type": "stream",
          "name": "stdout",
          "text": [
            "Saving ANC Followup Status.csv to ANC Followup Status.csv\n",
            "CSV file has been successfully imported!\n",
            "   Region Residence     Education Level   Religion  \\\n",
            "0  Tigray     Urban  Secondor and above  Christian   \n",
            "1  Tigray     Urban  Secondor and above  Christian   \n",
            "2  Tigray     Urban  Secondor and above  Christian   \n",
            "3  Tigray     Urban  Secondor and above  Christian   \n",
            "4  Tigray     Urban  Secondor and above  Christian   \n",
            "\n",
            "    Number of under5 children Relationship to Household Head  \\\n",
            "0  1 and more under5_children                           Wife   \n",
            "1  1 and more under5_children                           Wife   \n",
            "2  1 and more under5_children                           Wife   \n",
            "3          No under5_children                           Wife   \n",
            "4  1 and more under5_children                           Wife   \n",
            "\n",
            "  sex of Household Head Number of children ever born Birth in last 5 years  \\\n",
            "0                  Male             Below 3 children           1 - 2 birth   \n",
            "1                  Male             Below 3 children           1 - 2 birth   \n",
            "2                  Male             Below 3 children           1 - 2 birth   \n",
            "3                  Male             Below 3 children           1 - 2 birth   \n",
            "4                  Male             Below 3 children           1 - 2 birth   \n",
            "\n",
            "  birth in last year Knowledge about reproductive method  \\\n",
            "0           No birth           Knows about modern method   \n",
            "1           No birth           Knows about modern method   \n",
            "2            1 birth           Knows about modern method   \n",
            "3            1 birth           Knows about modern method   \n",
            "4           No birth           Knows about modern method   \n",
            "\n",
            "       anc_follow_up_status Ceasarean delivery Age of Household Head  \\\n",
            "0  Incomplete ANC follow up                 No        35 to 49 years   \n",
            "1  Incomplete ANC follow up                 No        35 to 49 years   \n",
            "2  Incomplete ANC follow up                Yes        25 to 34 years   \n",
            "3  Incomplete ANC follow up                 No        35 to 49 years   \n",
            "4    complete ANC follow up                 No        25 to 34 years   \n",
            "\n",
            "  Age of the participants       Household size Marital status  \\\n",
            "0           25 - 34 years       4 to 5 members        Married   \n",
            "1           25 - 34 years       4 to 5 members        Married   \n",
            "2           25 - 34 years       1 to 3 members        Married   \n",
            "3           25 - 34 years       1 to 3 members        Married   \n",
            "4           25 - 34 years  6 and above members        Married   \n",
            "\n",
            "        Age at First Birth wealth index  \n",
            "0  between 16 and 34 years      Richest  \n",
            "1  between 16 and 34 years      Richest  \n",
            "2  between 16 and 34 years      Richest  \n",
            "3  between 16 and 34 years      Richest  \n",
            "4  between 16 and 34 years      Richest  \n"
          ]
        }
      ],
      "source": [
        "import pandas as pd\n",
        "from google.colab import files\n",
        "\n",
        "# Step 1: Upload the CSV file\n",
        "print(\"Please select the CSV file to upload.\")\n",
        "uploaded = files.upload()\n",
        "\n",
        "# Step 2: Load the uploaded CSV file into a Pandas DataFrame\n",
        "# Assuming the first uploaded file is the target CSV\n",
        "file_name = list(uploaded.keys())[0]\n",
        "data = pd.read_csv(file_name)\n",
        "\n",
        "# Step 3: Display the first few rows of the data\n",
        "print(\"CSV file has been successfully imported!\")\n",
        "print(data.head())"
      ]
    },
    {
      "cell_type": "code",
      "execution_count": null,
      "metadata": {
        "colab": {
          "base_uri": "https://localhost:8080/"
        },
        "id": "zyvg9qUn1JWx",
        "outputId": "467e0045-36b7-4740-b4f5-75e4285c27ce"
      },
      "outputs": [
        {
          "output_type": "execute_result",
          "data": {
            "text/plain": [
              "Index(['Region', 'Residence', 'Education Level', 'Religion',\n",
              "       'Number of under5 children', 'Relationship to Household Head',\n",
              "       'sex of Household Head', 'Number of children ever born',\n",
              "       'Birth in last 5 years', 'birth in last year',\n",
              "       'Knowledge about reproductive method', 'anc_follow_up_status',\n",
              "       'Ceasarean delivery', 'Age of Household Head',\n",
              "       'Age of the participants', 'Household size', 'Marital status',\n",
              "       'Age at First Birth', 'wealth index'],\n",
              "      dtype='object')"
            ]
          },
          "metadata": {},
          "execution_count": 5
        }
      ],
      "source": [
        "data.columns"
      ]
    },
    {
      "cell_type": "code",
      "execution_count": null,
      "metadata": {
        "colab": {
          "base_uri": "https://localhost:8080/",
          "height": 999
        },
        "id": "TeOIyKW8MDff",
        "outputId": "84d3ae0c-33f3-43a0-c127-6eeaf50b0d0e"
      },
      "outputs": [
        {
          "output_type": "execute_result",
          "data": {
            "text/plain": [
              "         Region Residence      Education Level   Religion  \\\n",
              "0        Tigray     Urban   Secondor and above  Christian   \n",
              "1        Tigray     Urban   Secondor and above  Christian   \n",
              "2        Tigray     Urban   Secondor and above  Christian   \n",
              "3        Tigray     Urban   Secondor and above  Christian   \n",
              "4        Tigray     Urban   Secondor and above  Christian   \n",
              "...         ...       ...                  ...        ...   \n",
              "3974  Dire Dawa     Rural     Primar Education     Muslim   \n",
              "3975  Dire Dawa     Rural  No formal education     Muslim   \n",
              "3976  Dire Dawa     Rural  No formal education     Muslim   \n",
              "3977  Dire Dawa     Rural     Primar Education     Muslim   \n",
              "3978  Dire Dawa     Rural  No formal education     Muslim   \n",
              "\n",
              "       Number of under5 children Relationship to Household Head  \\\n",
              "0     1 and more under5_children                           Wife   \n",
              "1     1 and more under5_children                           Wife   \n",
              "2     1 and more under5_children                           Wife   \n",
              "3             No under5_children                           Wife   \n",
              "4     1 and more under5_children                           Wife   \n",
              "...                          ...                            ...   \n",
              "3974  1 and more under5_children                           Wife   \n",
              "3975  1 and more under5_children                           Wife   \n",
              "3976  1 and more under5_children                           Wife   \n",
              "3977  1 and more under5_children                           Wife   \n",
              "3978  1 and more under5_children                           Wife   \n",
              "\n",
              "     sex of Household Head Number of children ever born Birth in last 5 years  \\\n",
              "0                     Male             Below 3 children           1 - 2 birth   \n",
              "1                     Male             Below 3 children           1 - 2 birth   \n",
              "2                     Male             Below 3 children           1 - 2 birth   \n",
              "3                     Male             Below 3 children           1 - 2 birth   \n",
              "4                     Male             Below 3 children           1 - 2 birth   \n",
              "...                    ...                          ...                   ...   \n",
              "3974                  Male             Below 3 children           1 - 2 birth   \n",
              "3975                  Male         4 and above children           1 - 2 birth   \n",
              "3976                  Male         4 and above children           1 - 2 birth   \n",
              "3977                  Male         4 and above children           1 - 2 birth   \n",
              "3978                  Male         4 and above children           1 - 2 birth   \n",
              "\n",
              "     birth in last year Knowledge about reproductive method  \\\n",
              "0              No birth           Knows about modern method   \n",
              "1              No birth           Knows about modern method   \n",
              "2               1 birth           Knows about modern method   \n",
              "3               1 birth           Knows about modern method   \n",
              "4              No birth           Knows about modern method   \n",
              "...                 ...                                 ...   \n",
              "3974            1 birth        No knowldge about any method   \n",
              "3975           No birth           Knows about modern method   \n",
              "3976           No birth           Knows about modern method   \n",
              "3977           No birth        No knowldge about any method   \n",
              "3978           No birth           Knows about modern method   \n",
              "\n",
              "          anc_follow_up_status Ceasarean delivery Age of Household Head  \\\n",
              "0     Incomplete ANC follow up                 No        35 to 49 years   \n",
              "1     Incomplete ANC follow up                 No        35 to 49 years   \n",
              "2     Incomplete ANC follow up                Yes        25 to 34 years   \n",
              "3     Incomplete ANC follow up                 No        35 to 49 years   \n",
              "4       complete ANC follow up                 No        25 to 34 years   \n",
              "...                        ...                ...                   ...   \n",
              "3974  Incomplete ANC follow up                 No        25 to 34 years   \n",
              "3975    complete ANC follow up                 No        35 to 49 years   \n",
              "3976  Incomplete ANC follow up                 No        Above 50 years   \n",
              "3977    complete ANC follow up                 No        35 to 49 years   \n",
              "3978  Incomplete ANC follow up                 No        25 to 34 years   \n",
              "\n",
              "     Age of the participants       Household size Marital status  \\\n",
              "0              25 - 34 years       4 to 5 members        Married   \n",
              "1              25 - 34 years       4 to 5 members        Married   \n",
              "2              25 - 34 years       1 to 3 members        Married   \n",
              "3              25 - 34 years       1 to 3 members        Married   \n",
              "4              25 - 34 years  6 and above members        Married   \n",
              "...                      ...                  ...            ...   \n",
              "3974           15 - 24 years       4 to 5 members        Married   \n",
              "3975           25 - 34 years  6 and above members        Married   \n",
              "3976           15 - 24 years  6 and above members        Married   \n",
              "3977           25 - 34 years       4 to 5 members        Married   \n",
              "3978           25 - 34 years  6 and above members        Married   \n",
              "\n",
              "           Age at First Birth wealth index  \n",
              "0     between 16 and 34 years      Richest  \n",
              "1     between 16 and 34 years      Richest  \n",
              "2     between 16 and 34 years      Richest  \n",
              "3     between 16 and 34 years      Richest  \n",
              "4     between 16 and 34 years      Richest  \n",
              "...                       ...          ...  \n",
              "3974  between 16 and 34 years      Poorest  \n",
              "3975           Below 15 years       Middle  \n",
              "3976           Below 15 years      Poorest  \n",
              "3977  between 16 and 34 years      Poorest  \n",
              "3978  between 16 and 34 years      Poorest  \n",
              "\n",
              "[3979 rows x 19 columns]"
            ],
            "text/html": [
              "\n",
              "  <div id=\"df-8657b3ec-95c3-4958-afd6-26193dd56e81\" class=\"colab-df-container\">\n",
              "    <div>\n",
              "<style scoped>\n",
              "    .dataframe tbody tr th:only-of-type {\n",
              "        vertical-align: middle;\n",
              "    }\n",
              "\n",
              "    .dataframe tbody tr th {\n",
              "        vertical-align: top;\n",
              "    }\n",
              "\n",
              "    .dataframe thead th {\n",
              "        text-align: right;\n",
              "    }\n",
              "</style>\n",
              "<table border=\"1\" class=\"dataframe\">\n",
              "  <thead>\n",
              "    <tr style=\"text-align: right;\">\n",
              "      <th></th>\n",
              "      <th>Region</th>\n",
              "      <th>Residence</th>\n",
              "      <th>Education Level</th>\n",
              "      <th>Religion</th>\n",
              "      <th>Number of under5 children</th>\n",
              "      <th>Relationship to Household Head</th>\n",
              "      <th>sex of Household Head</th>\n",
              "      <th>Number of children ever born</th>\n",
              "      <th>Birth in last 5 years</th>\n",
              "      <th>birth in last year</th>\n",
              "      <th>Knowledge about reproductive method</th>\n",
              "      <th>anc_follow_up_status</th>\n",
              "      <th>Ceasarean delivery</th>\n",
              "      <th>Age of Household Head</th>\n",
              "      <th>Age of the participants</th>\n",
              "      <th>Household size</th>\n",
              "      <th>Marital status</th>\n",
              "      <th>Age at First Birth</th>\n",
              "      <th>wealth index</th>\n",
              "    </tr>\n",
              "  </thead>\n",
              "  <tbody>\n",
              "    <tr>\n",
              "      <th>0</th>\n",
              "      <td>Tigray</td>\n",
              "      <td>Urban</td>\n",
              "      <td>Secondor and above</td>\n",
              "      <td>Christian</td>\n",
              "      <td>1 and more under5_children</td>\n",
              "      <td>Wife</td>\n",
              "      <td>Male</td>\n",
              "      <td>Below 3 children</td>\n",
              "      <td>1 - 2 birth</td>\n",
              "      <td>No birth</td>\n",
              "      <td>Knows about modern method</td>\n",
              "      <td>Incomplete ANC follow up</td>\n",
              "      <td>No</td>\n",
              "      <td>35 to 49 years</td>\n",
              "      <td>25 - 34 years</td>\n",
              "      <td>4 to 5 members</td>\n",
              "      <td>Married</td>\n",
              "      <td>between 16 and 34 years</td>\n",
              "      <td>Richest</td>\n",
              "    </tr>\n",
              "    <tr>\n",
              "      <th>1</th>\n",
              "      <td>Tigray</td>\n",
              "      <td>Urban</td>\n",
              "      <td>Secondor and above</td>\n",
              "      <td>Christian</td>\n",
              "      <td>1 and more under5_children</td>\n",
              "      <td>Wife</td>\n",
              "      <td>Male</td>\n",
              "      <td>Below 3 children</td>\n",
              "      <td>1 - 2 birth</td>\n",
              "      <td>No birth</td>\n",
              "      <td>Knows about modern method</td>\n",
              "      <td>Incomplete ANC follow up</td>\n",
              "      <td>No</td>\n",
              "      <td>35 to 49 years</td>\n",
              "      <td>25 - 34 years</td>\n",
              "      <td>4 to 5 members</td>\n",
              "      <td>Married</td>\n",
              "      <td>between 16 and 34 years</td>\n",
              "      <td>Richest</td>\n",
              "    </tr>\n",
              "    <tr>\n",
              "      <th>2</th>\n",
              "      <td>Tigray</td>\n",
              "      <td>Urban</td>\n",
              "      <td>Secondor and above</td>\n",
              "      <td>Christian</td>\n",
              "      <td>1 and more under5_children</td>\n",
              "      <td>Wife</td>\n",
              "      <td>Male</td>\n",
              "      <td>Below 3 children</td>\n",
              "      <td>1 - 2 birth</td>\n",
              "      <td>1 birth</td>\n",
              "      <td>Knows about modern method</td>\n",
              "      <td>Incomplete ANC follow up</td>\n",
              "      <td>Yes</td>\n",
              "      <td>25 to 34 years</td>\n",
              "      <td>25 - 34 years</td>\n",
              "      <td>1 to 3 members</td>\n",
              "      <td>Married</td>\n",
              "      <td>between 16 and 34 years</td>\n",
              "      <td>Richest</td>\n",
              "    </tr>\n",
              "    <tr>\n",
              "      <th>3</th>\n",
              "      <td>Tigray</td>\n",
              "      <td>Urban</td>\n",
              "      <td>Secondor and above</td>\n",
              "      <td>Christian</td>\n",
              "      <td>No under5_children</td>\n",
              "      <td>Wife</td>\n",
              "      <td>Male</td>\n",
              "      <td>Below 3 children</td>\n",
              "      <td>1 - 2 birth</td>\n",
              "      <td>1 birth</td>\n",
              "      <td>Knows about modern method</td>\n",
              "      <td>Incomplete ANC follow up</td>\n",
              "      <td>No</td>\n",
              "      <td>35 to 49 years</td>\n",
              "      <td>25 - 34 years</td>\n",
              "      <td>1 to 3 members</td>\n",
              "      <td>Married</td>\n",
              "      <td>between 16 and 34 years</td>\n",
              "      <td>Richest</td>\n",
              "    </tr>\n",
              "    <tr>\n",
              "      <th>4</th>\n",
              "      <td>Tigray</td>\n",
              "      <td>Urban</td>\n",
              "      <td>Secondor and above</td>\n",
              "      <td>Christian</td>\n",
              "      <td>1 and more under5_children</td>\n",
              "      <td>Wife</td>\n",
              "      <td>Male</td>\n",
              "      <td>Below 3 children</td>\n",
              "      <td>1 - 2 birth</td>\n",
              "      <td>No birth</td>\n",
              "      <td>Knows about modern method</td>\n",
              "      <td>complete ANC follow up</td>\n",
              "      <td>No</td>\n",
              "      <td>25 to 34 years</td>\n",
              "      <td>25 - 34 years</td>\n",
              "      <td>6 and above members</td>\n",
              "      <td>Married</td>\n",
              "      <td>between 16 and 34 years</td>\n",
              "      <td>Richest</td>\n",
              "    </tr>\n",
              "    <tr>\n",
              "      <th>...</th>\n",
              "      <td>...</td>\n",
              "      <td>...</td>\n",
              "      <td>...</td>\n",
              "      <td>...</td>\n",
              "      <td>...</td>\n",
              "      <td>...</td>\n",
              "      <td>...</td>\n",
              "      <td>...</td>\n",
              "      <td>...</td>\n",
              "      <td>...</td>\n",
              "      <td>...</td>\n",
              "      <td>...</td>\n",
              "      <td>...</td>\n",
              "      <td>...</td>\n",
              "      <td>...</td>\n",
              "      <td>...</td>\n",
              "      <td>...</td>\n",
              "      <td>...</td>\n",
              "      <td>...</td>\n",
              "    </tr>\n",
              "    <tr>\n",
              "      <th>3974</th>\n",
              "      <td>Dire Dawa</td>\n",
              "      <td>Rural</td>\n",
              "      <td>Primar Education</td>\n",
              "      <td>Muslim</td>\n",
              "      <td>1 and more under5_children</td>\n",
              "      <td>Wife</td>\n",
              "      <td>Male</td>\n",
              "      <td>Below 3 children</td>\n",
              "      <td>1 - 2 birth</td>\n",
              "      <td>1 birth</td>\n",
              "      <td>No knowldge about any method</td>\n",
              "      <td>Incomplete ANC follow up</td>\n",
              "      <td>No</td>\n",
              "      <td>25 to 34 years</td>\n",
              "      <td>15 - 24 years</td>\n",
              "      <td>4 to 5 members</td>\n",
              "      <td>Married</td>\n",
              "      <td>between 16 and 34 years</td>\n",
              "      <td>Poorest</td>\n",
              "    </tr>\n",
              "    <tr>\n",
              "      <th>3975</th>\n",
              "      <td>Dire Dawa</td>\n",
              "      <td>Rural</td>\n",
              "      <td>No formal education</td>\n",
              "      <td>Muslim</td>\n",
              "      <td>1 and more under5_children</td>\n",
              "      <td>Wife</td>\n",
              "      <td>Male</td>\n",
              "      <td>4 and above children</td>\n",
              "      <td>1 - 2 birth</td>\n",
              "      <td>No birth</td>\n",
              "      <td>Knows about modern method</td>\n",
              "      <td>complete ANC follow up</td>\n",
              "      <td>No</td>\n",
              "      <td>35 to 49 years</td>\n",
              "      <td>25 - 34 years</td>\n",
              "      <td>6 and above members</td>\n",
              "      <td>Married</td>\n",
              "      <td>Below 15 years</td>\n",
              "      <td>Middle</td>\n",
              "    </tr>\n",
              "    <tr>\n",
              "      <th>3976</th>\n",
              "      <td>Dire Dawa</td>\n",
              "      <td>Rural</td>\n",
              "      <td>No formal education</td>\n",
              "      <td>Muslim</td>\n",
              "      <td>1 and more under5_children</td>\n",
              "      <td>Wife</td>\n",
              "      <td>Male</td>\n",
              "      <td>4 and above children</td>\n",
              "      <td>1 - 2 birth</td>\n",
              "      <td>No birth</td>\n",
              "      <td>Knows about modern method</td>\n",
              "      <td>Incomplete ANC follow up</td>\n",
              "      <td>No</td>\n",
              "      <td>Above 50 years</td>\n",
              "      <td>15 - 24 years</td>\n",
              "      <td>6 and above members</td>\n",
              "      <td>Married</td>\n",
              "      <td>Below 15 years</td>\n",
              "      <td>Poorest</td>\n",
              "    </tr>\n",
              "    <tr>\n",
              "      <th>3977</th>\n",
              "      <td>Dire Dawa</td>\n",
              "      <td>Rural</td>\n",
              "      <td>Primar Education</td>\n",
              "      <td>Muslim</td>\n",
              "      <td>1 and more under5_children</td>\n",
              "      <td>Wife</td>\n",
              "      <td>Male</td>\n",
              "      <td>4 and above children</td>\n",
              "      <td>1 - 2 birth</td>\n",
              "      <td>No birth</td>\n",
              "      <td>No knowldge about any method</td>\n",
              "      <td>complete ANC follow up</td>\n",
              "      <td>No</td>\n",
              "      <td>35 to 49 years</td>\n",
              "      <td>25 - 34 years</td>\n",
              "      <td>4 to 5 members</td>\n",
              "      <td>Married</td>\n",
              "      <td>between 16 and 34 years</td>\n",
              "      <td>Poorest</td>\n",
              "    </tr>\n",
              "    <tr>\n",
              "      <th>3978</th>\n",
              "      <td>Dire Dawa</td>\n",
              "      <td>Rural</td>\n",
              "      <td>No formal education</td>\n",
              "      <td>Muslim</td>\n",
              "      <td>1 and more under5_children</td>\n",
              "      <td>Wife</td>\n",
              "      <td>Male</td>\n",
              "      <td>4 and above children</td>\n",
              "      <td>1 - 2 birth</td>\n",
              "      <td>No birth</td>\n",
              "      <td>Knows about modern method</td>\n",
              "      <td>Incomplete ANC follow up</td>\n",
              "      <td>No</td>\n",
              "      <td>25 to 34 years</td>\n",
              "      <td>25 - 34 years</td>\n",
              "      <td>6 and above members</td>\n",
              "      <td>Married</td>\n",
              "      <td>between 16 and 34 years</td>\n",
              "      <td>Poorest</td>\n",
              "    </tr>\n",
              "  </tbody>\n",
              "</table>\n",
              "<p>3979 rows × 19 columns</p>\n",
              "</div>\n",
              "    <div class=\"colab-df-buttons\">\n",
              "\n",
              "  <div class=\"colab-df-container\">\n",
              "    <button class=\"colab-df-convert\" onclick=\"convertToInteractive('df-8657b3ec-95c3-4958-afd6-26193dd56e81')\"\n",
              "            title=\"Convert this dataframe to an interactive table.\"\n",
              "            style=\"display:none;\">\n",
              "\n",
              "  <svg xmlns=\"http://www.w3.org/2000/svg\" height=\"24px\" viewBox=\"0 -960 960 960\">\n",
              "    <path d=\"M120-120v-720h720v720H120Zm60-500h600v-160H180v160Zm220 220h160v-160H400v160Zm0 220h160v-160H400v160ZM180-400h160v-160H180v160Zm440 0h160v-160H620v160ZM180-180h160v-160H180v160Zm440 0h160v-160H620v160Z\"/>\n",
              "  </svg>\n",
              "    </button>\n",
              "\n",
              "  <style>\n",
              "    .colab-df-container {\n",
              "      display:flex;\n",
              "      gap: 12px;\n",
              "    }\n",
              "\n",
              "    .colab-df-convert {\n",
              "      background-color: #E8F0FE;\n",
              "      border: none;\n",
              "      border-radius: 50%;\n",
              "      cursor: pointer;\n",
              "      display: none;\n",
              "      fill: #1967D2;\n",
              "      height: 32px;\n",
              "      padding: 0 0 0 0;\n",
              "      width: 32px;\n",
              "    }\n",
              "\n",
              "    .colab-df-convert:hover {\n",
              "      background-color: #E2EBFA;\n",
              "      box-shadow: 0px 1px 2px rgba(60, 64, 67, 0.3), 0px 1px 3px 1px rgba(60, 64, 67, 0.15);\n",
              "      fill: #174EA6;\n",
              "    }\n",
              "\n",
              "    .colab-df-buttons div {\n",
              "      margin-bottom: 4px;\n",
              "    }\n",
              "\n",
              "    [theme=dark] .colab-df-convert {\n",
              "      background-color: #3B4455;\n",
              "      fill: #D2E3FC;\n",
              "    }\n",
              "\n",
              "    [theme=dark] .colab-df-convert:hover {\n",
              "      background-color: #434B5C;\n",
              "      box-shadow: 0px 1px 3px 1px rgba(0, 0, 0, 0.15);\n",
              "      filter: drop-shadow(0px 1px 2px rgba(0, 0, 0, 0.3));\n",
              "      fill: #FFFFFF;\n",
              "    }\n",
              "  </style>\n",
              "\n",
              "    <script>\n",
              "      const buttonEl =\n",
              "        document.querySelector('#df-8657b3ec-95c3-4958-afd6-26193dd56e81 button.colab-df-convert');\n",
              "      buttonEl.style.display =\n",
              "        google.colab.kernel.accessAllowed ? 'block' : 'none';\n",
              "\n",
              "      async function convertToInteractive(key) {\n",
              "        const element = document.querySelector('#df-8657b3ec-95c3-4958-afd6-26193dd56e81');\n",
              "        const dataTable =\n",
              "          await google.colab.kernel.invokeFunction('convertToInteractive',\n",
              "                                                    [key], {});\n",
              "        if (!dataTable) return;\n",
              "\n",
              "        const docLinkHtml = 'Like what you see? Visit the ' +\n",
              "          '<a target=\"_blank\" href=https://colab.research.google.com/notebooks/data_table.ipynb>data table notebook</a>'\n",
              "          + ' to learn more about interactive tables.';\n",
              "        element.innerHTML = '';\n",
              "        dataTable['output_type'] = 'display_data';\n",
              "        await google.colab.output.renderOutput(dataTable, element);\n",
              "        const docLink = document.createElement('div');\n",
              "        docLink.innerHTML = docLinkHtml;\n",
              "        element.appendChild(docLink);\n",
              "      }\n",
              "    </script>\n",
              "  </div>\n",
              "\n",
              "\n",
              "<div id=\"df-81e525f3-5cda-49e9-b085-811713f21ef5\">\n",
              "  <button class=\"colab-df-quickchart\" onclick=\"quickchart('df-81e525f3-5cda-49e9-b085-811713f21ef5')\"\n",
              "            title=\"Suggest charts\"\n",
              "            style=\"display:none;\">\n",
              "\n",
              "<svg xmlns=\"http://www.w3.org/2000/svg\" height=\"24px\"viewBox=\"0 0 24 24\"\n",
              "     width=\"24px\">\n",
              "    <g>\n",
              "        <path d=\"M19 3H5c-1.1 0-2 .9-2 2v14c0 1.1.9 2 2 2h14c1.1 0 2-.9 2-2V5c0-1.1-.9-2-2-2zM9 17H7v-7h2v7zm4 0h-2V7h2v10zm4 0h-2v-4h2v4z\"/>\n",
              "    </g>\n",
              "</svg>\n",
              "  </button>\n",
              "\n",
              "<style>\n",
              "  .colab-df-quickchart {\n",
              "      --bg-color: #E8F0FE;\n",
              "      --fill-color: #1967D2;\n",
              "      --hover-bg-color: #E2EBFA;\n",
              "      --hover-fill-color: #174EA6;\n",
              "      --disabled-fill-color: #AAA;\n",
              "      --disabled-bg-color: #DDD;\n",
              "  }\n",
              "\n",
              "  [theme=dark] .colab-df-quickchart {\n",
              "      --bg-color: #3B4455;\n",
              "      --fill-color: #D2E3FC;\n",
              "      --hover-bg-color: #434B5C;\n",
              "      --hover-fill-color: #FFFFFF;\n",
              "      --disabled-bg-color: #3B4455;\n",
              "      --disabled-fill-color: #666;\n",
              "  }\n",
              "\n",
              "  .colab-df-quickchart {\n",
              "    background-color: var(--bg-color);\n",
              "    border: none;\n",
              "    border-radius: 50%;\n",
              "    cursor: pointer;\n",
              "    display: none;\n",
              "    fill: var(--fill-color);\n",
              "    height: 32px;\n",
              "    padding: 0;\n",
              "    width: 32px;\n",
              "  }\n",
              "\n",
              "  .colab-df-quickchart:hover {\n",
              "    background-color: var(--hover-bg-color);\n",
              "    box-shadow: 0 1px 2px rgba(60, 64, 67, 0.3), 0 1px 3px 1px rgba(60, 64, 67, 0.15);\n",
              "    fill: var(--button-hover-fill-color);\n",
              "  }\n",
              "\n",
              "  .colab-df-quickchart-complete:disabled,\n",
              "  .colab-df-quickchart-complete:disabled:hover {\n",
              "    background-color: var(--disabled-bg-color);\n",
              "    fill: var(--disabled-fill-color);\n",
              "    box-shadow: none;\n",
              "  }\n",
              "\n",
              "  .colab-df-spinner {\n",
              "    border: 2px solid var(--fill-color);\n",
              "    border-color: transparent;\n",
              "    border-bottom-color: var(--fill-color);\n",
              "    animation:\n",
              "      spin 1s steps(1) infinite;\n",
              "  }\n",
              "\n",
              "  @keyframes spin {\n",
              "    0% {\n",
              "      border-color: transparent;\n",
              "      border-bottom-color: var(--fill-color);\n",
              "      border-left-color: var(--fill-color);\n",
              "    }\n",
              "    20% {\n",
              "      border-color: transparent;\n",
              "      border-left-color: var(--fill-color);\n",
              "      border-top-color: var(--fill-color);\n",
              "    }\n",
              "    30% {\n",
              "      border-color: transparent;\n",
              "      border-left-color: var(--fill-color);\n",
              "      border-top-color: var(--fill-color);\n",
              "      border-right-color: var(--fill-color);\n",
              "    }\n",
              "    40% {\n",
              "      border-color: transparent;\n",
              "      border-right-color: var(--fill-color);\n",
              "      border-top-color: var(--fill-color);\n",
              "    }\n",
              "    60% {\n",
              "      border-color: transparent;\n",
              "      border-right-color: var(--fill-color);\n",
              "    }\n",
              "    80% {\n",
              "      border-color: transparent;\n",
              "      border-right-color: var(--fill-color);\n",
              "      border-bottom-color: var(--fill-color);\n",
              "    }\n",
              "    90% {\n",
              "      border-color: transparent;\n",
              "      border-bottom-color: var(--fill-color);\n",
              "    }\n",
              "  }\n",
              "</style>\n",
              "\n",
              "  <script>\n",
              "    async function quickchart(key) {\n",
              "      const quickchartButtonEl =\n",
              "        document.querySelector('#' + key + ' button');\n",
              "      quickchartButtonEl.disabled = true;  // To prevent multiple clicks.\n",
              "      quickchartButtonEl.classList.add('colab-df-spinner');\n",
              "      try {\n",
              "        const charts = await google.colab.kernel.invokeFunction(\n",
              "            'suggestCharts', [key], {});\n",
              "      } catch (error) {\n",
              "        console.error('Error during call to suggestCharts:', error);\n",
              "      }\n",
              "      quickchartButtonEl.classList.remove('colab-df-spinner');\n",
              "      quickchartButtonEl.classList.add('colab-df-quickchart-complete');\n",
              "    }\n",
              "    (() => {\n",
              "      let quickchartButtonEl =\n",
              "        document.querySelector('#df-81e525f3-5cda-49e9-b085-811713f21ef5 button');\n",
              "      quickchartButtonEl.style.display =\n",
              "        google.colab.kernel.accessAllowed ? 'block' : 'none';\n",
              "    })();\n",
              "  </script>\n",
              "</div>\n",
              "\n",
              "  <div id=\"id_36076d80-7a3c-480b-98c8-5181f390a268\">\n",
              "    <style>\n",
              "      .colab-df-generate {\n",
              "        background-color: #E8F0FE;\n",
              "        border: none;\n",
              "        border-radius: 50%;\n",
              "        cursor: pointer;\n",
              "        display: none;\n",
              "        fill: #1967D2;\n",
              "        height: 32px;\n",
              "        padding: 0 0 0 0;\n",
              "        width: 32px;\n",
              "      }\n",
              "\n",
              "      .colab-df-generate:hover {\n",
              "        background-color: #E2EBFA;\n",
              "        box-shadow: 0px 1px 2px rgba(60, 64, 67, 0.3), 0px 1px 3px 1px rgba(60, 64, 67, 0.15);\n",
              "        fill: #174EA6;\n",
              "      }\n",
              "\n",
              "      [theme=dark] .colab-df-generate {\n",
              "        background-color: #3B4455;\n",
              "        fill: #D2E3FC;\n",
              "      }\n",
              "\n",
              "      [theme=dark] .colab-df-generate:hover {\n",
              "        background-color: #434B5C;\n",
              "        box-shadow: 0px 1px 3px 1px rgba(0, 0, 0, 0.15);\n",
              "        filter: drop-shadow(0px 1px 2px rgba(0, 0, 0, 0.3));\n",
              "        fill: #FFFFFF;\n",
              "      }\n",
              "    </style>\n",
              "    <button class=\"colab-df-generate\" onclick=\"generateWithVariable('data')\"\n",
              "            title=\"Generate code using this dataframe.\"\n",
              "            style=\"display:none;\">\n",
              "\n",
              "  <svg xmlns=\"http://www.w3.org/2000/svg\" height=\"24px\"viewBox=\"0 0 24 24\"\n",
              "       width=\"24px\">\n",
              "    <path d=\"M7,19H8.4L18.45,9,17,7.55,7,17.6ZM5,21V16.75L18.45,3.32a2,2,0,0,1,2.83,0l1.4,1.43a1.91,1.91,0,0,1,.58,1.4,1.91,1.91,0,0,1-.58,1.4L9.25,21ZM18.45,9,17,7.55Zm-12,3A5.31,5.31,0,0,0,4.9,8.1,5.31,5.31,0,0,0,1,6.5,5.31,5.31,0,0,0,4.9,4.9,5.31,5.31,0,0,0,6.5,1,5.31,5.31,0,0,0,8.1,4.9,5.31,5.31,0,0,0,12,6.5,5.46,5.46,0,0,0,6.5,12Z\"/>\n",
              "  </svg>\n",
              "    </button>\n",
              "    <script>\n",
              "      (() => {\n",
              "      const buttonEl =\n",
              "        document.querySelector('#id_36076d80-7a3c-480b-98c8-5181f390a268 button.colab-df-generate');\n",
              "      buttonEl.style.display =\n",
              "        google.colab.kernel.accessAllowed ? 'block' : 'none';\n",
              "\n",
              "      buttonEl.onclick = () => {\n",
              "        google.colab.notebook.generateWithVariable('data');\n",
              "      }\n",
              "      })();\n",
              "    </script>\n",
              "  </div>\n",
              "\n",
              "    </div>\n",
              "  </div>\n"
            ],
            "application/vnd.google.colaboratory.intrinsic+json": {
              "type": "dataframe",
              "variable_name": "data",
              "summary": "{\n  \"name\": \"data\",\n  \"rows\": 3979,\n  \"fields\": [\n    {\n      \"column\": \"Region\",\n      \"properties\": {\n        \"dtype\": \"category\",\n        \"num_unique_values\": 11,\n        \"samples\": [\n          \"Benishangul\",\n          \"Tigray\",\n          \"Addis Ababa\"\n        ],\n        \"semantic_type\": \"\",\n        \"description\": \"\"\n      }\n    },\n    {\n      \"column\": \"Residence\",\n      \"properties\": {\n        \"dtype\": \"category\",\n        \"num_unique_values\": 2,\n        \"samples\": [\n          \"Rural\",\n          \"Urban\"\n        ],\n        \"semantic_type\": \"\",\n        \"description\": \"\"\n      }\n    },\n    {\n      \"column\": \"Education Level\",\n      \"properties\": {\n        \"dtype\": \"category\",\n        \"num_unique_values\": 3,\n        \"samples\": [\n          \"Secondor and above\",\n          \"No formal education\"\n        ],\n        \"semantic_type\": \"\",\n        \"description\": \"\"\n      }\n    },\n    {\n      \"column\": \"Religion\",\n      \"properties\": {\n        \"dtype\": \"category\",\n        \"num_unique_values\": 3,\n        \"samples\": [\n          \"Christian\",\n          \"Muslim\"\n        ],\n        \"semantic_type\": \"\",\n        \"description\": \"\"\n      }\n    },\n    {\n      \"column\": \"Number of under5 children\",\n      \"properties\": {\n        \"dtype\": \"category\",\n        \"num_unique_values\": 2,\n        \"samples\": [\n          \"No under5_children\",\n          \"1 and more under5_children\"\n        ],\n        \"semantic_type\": \"\",\n        \"description\": \"\"\n      }\n    },\n    {\n      \"column\": \"Relationship to Household Head\",\n      \"properties\": {\n        \"dtype\": \"category\",\n        \"num_unique_values\": 5,\n        \"samples\": [\n          \"Head of the household\",\n          \"other relatives\"\n        ],\n        \"semantic_type\": \"\",\n        \"description\": \"\"\n      }\n    },\n    {\n      \"column\": \"sex of Household Head\",\n      \"properties\": {\n        \"dtype\": \"category\",\n        \"num_unique_values\": 2,\n        \"samples\": [\n          \"Female\",\n          \"Male\"\n        ],\n        \"semantic_type\": \"\",\n        \"description\": \"\"\n      }\n    },\n    {\n      \"column\": \"Number of children ever born\",\n      \"properties\": {\n        \"dtype\": \"category\",\n        \"num_unique_values\": 2,\n        \"samples\": [\n          \"4 and above children\",\n          \"Below 3 children\"\n        ],\n        \"semantic_type\": \"\",\n        \"description\": \"\"\n      }\n    },\n    {\n      \"column\": \"Birth in last 5 years\",\n      \"properties\": {\n        \"dtype\": \"category\",\n        \"num_unique_values\": 2,\n        \"samples\": [\n          \"3 - 5 birth\",\n          \"1 - 2 birth\"\n        ],\n        \"semantic_type\": \"\",\n        \"description\": \"\"\n      }\n    },\n    {\n      \"column\": \"birth in last year\",\n      \"properties\": {\n        \"dtype\": \"category\",\n        \"num_unique_values\": 3,\n        \"samples\": [\n          \"No birth\",\n          \"1 birth\"\n        ],\n        \"semantic_type\": \"\",\n        \"description\": \"\"\n      }\n    },\n    {\n      \"column\": \"Knowledge about reproductive method\",\n      \"properties\": {\n        \"dtype\": \"category\",\n        \"num_unique_values\": 3,\n        \"samples\": [\n          \"Knows about modern method\",\n          \"Knows about traditional method only\"\n        ],\n        \"semantic_type\": \"\",\n        \"description\": \"\"\n      }\n    },\n    {\n      \"column\": \"anc_follow_up_status\",\n      \"properties\": {\n        \"dtype\": \"category\",\n        \"num_unique_values\": 2,\n        \"samples\": [\n          \"complete ANC follow up\",\n          \"Incomplete ANC follow up\"\n        ],\n        \"semantic_type\": \"\",\n        \"description\": \"\"\n      }\n    },\n    {\n      \"column\": \"Ceasarean delivery\",\n      \"properties\": {\n        \"dtype\": \"category\",\n        \"num_unique_values\": 2,\n        \"samples\": [\n          \"Yes\",\n          \"No\"\n        ],\n        \"semantic_type\": \"\",\n        \"description\": \"\"\n      }\n    },\n    {\n      \"column\": \"Age of Household Head\",\n      \"properties\": {\n        \"dtype\": \"category\",\n        \"num_unique_values\": 4,\n        \"samples\": [\n          \"25 to 34 years\",\n          \"15 to 24 years\"\n        ],\n        \"semantic_type\": \"\",\n        \"description\": \"\"\n      }\n    },\n    {\n      \"column\": \"Age of the participants\",\n      \"properties\": {\n        \"dtype\": \"category\",\n        \"num_unique_values\": 3,\n        \"samples\": [\n          \"25 - 34 years\",\n          \"15 - 24 years\"\n        ],\n        \"semantic_type\": \"\",\n        \"description\": \"\"\n      }\n    },\n    {\n      \"column\": \"Household size\",\n      \"properties\": {\n        \"dtype\": \"category\",\n        \"num_unique_values\": 3,\n        \"samples\": [\n          \"4 to 5 members\",\n          \"1 to 3 members\"\n        ],\n        \"semantic_type\": \"\",\n        \"description\": \"\"\n      }\n    },\n    {\n      \"column\": \"Marital status\",\n      \"properties\": {\n        \"dtype\": \"category\",\n        \"num_unique_values\": 3,\n        \"samples\": [\n          \"Married\",\n          \"widowed/divorced/separated\"\n        ],\n        \"semantic_type\": \"\",\n        \"description\": \"\"\n      }\n    },\n    {\n      \"column\": \"Age at First Birth\",\n      \"properties\": {\n        \"dtype\": \"category\",\n        \"num_unique_values\": 3,\n        \"samples\": [\n          \"between 16 and 34 years\",\n          \"Below 15 years\"\n        ],\n        \"semantic_type\": \"\",\n        \"description\": \"\"\n      }\n    },\n    {\n      \"column\": \"wealth index\",\n      \"properties\": {\n        \"dtype\": \"category\",\n        \"num_unique_values\": 3,\n        \"samples\": [\n          \"Richest\",\n          \"Poorest\"\n        ],\n        \"semantic_type\": \"\",\n        \"description\": \"\"\n      }\n    }\n  ]\n}"
            }
          },
          "metadata": {},
          "execution_count": 6
        }
      ],
      "source": [
        "data"
      ]
    },
    {
      "cell_type": "code",
      "execution_count": null,
      "metadata": {
        "id": "DHZLZydhSfqw"
      },
      "outputs": [],
      "source": [
        "# select relevant features for the modelling\n",
        "data2 = data[['Region', 'Residence', 'Education Level', 'Religion',\n",
        "       'Number of under5 children', 'Relationship to Household Head',\n",
        "       'sex of Household Head', 'Number of children ever born',\n",
        "       'Birth in last 5 years', 'birth in last year',\n",
        "       'Knowledge about reproductive method', 'anc_follow_up_status',\n",
        "       'Ceasarean delivery', 'Age of Household Head',\n",
        "       'Age of the participants', 'Household size', 'Marital status',\n",
        "       'Age at First Birth', 'wealth index']]"
      ]
    },
    {
      "cell_type": "code",
      "execution_count": null,
      "metadata": {
        "id": "fJnp2Ajj1aQC",
        "colab": {
          "base_uri": "https://localhost:8080/",
          "height": 556
        },
        "outputId": "1581a5fd-e79e-478a-bc89-f7a52eee2337"
      },
      "outputs": [
        {
          "output_type": "execute_result",
          "data": {
            "text/plain": [
              "   Region Residence     Education Level   Religion  \\\n",
              "0  Tigray     Urban  Secondor and above  Christian   \n",
              "1  Tigray     Urban  Secondor and above  Christian   \n",
              "2  Tigray     Urban  Secondor and above  Christian   \n",
              "3  Tigray     Urban  Secondor and above  Christian   \n",
              "4  Tigray     Urban  Secondor and above  Christian   \n",
              "\n",
              "    Number of under5 children Relationship to Household Head  \\\n",
              "0  1 and more under5_children                           Wife   \n",
              "1  1 and more under5_children                           Wife   \n",
              "2  1 and more under5_children                           Wife   \n",
              "3          No under5_children                           Wife   \n",
              "4  1 and more under5_children                           Wife   \n",
              "\n",
              "  sex of Household Head Number of children ever born Birth in last 5 years  \\\n",
              "0                  Male             Below 3 children           1 - 2 birth   \n",
              "1                  Male             Below 3 children           1 - 2 birth   \n",
              "2                  Male             Below 3 children           1 - 2 birth   \n",
              "3                  Male             Below 3 children           1 - 2 birth   \n",
              "4                  Male             Below 3 children           1 - 2 birth   \n",
              "\n",
              "  birth in last year Knowledge about reproductive method  \\\n",
              "0           No birth           Knows about modern method   \n",
              "1           No birth           Knows about modern method   \n",
              "2            1 birth           Knows about modern method   \n",
              "3            1 birth           Knows about modern method   \n",
              "4           No birth           Knows about modern method   \n",
              "\n",
              "       anc_follow_up_status Ceasarean delivery Age of Household Head  \\\n",
              "0  Incomplete ANC follow up                 No        35 to 49 years   \n",
              "1  Incomplete ANC follow up                 No        35 to 49 years   \n",
              "2  Incomplete ANC follow up                Yes        25 to 34 years   \n",
              "3  Incomplete ANC follow up                 No        35 to 49 years   \n",
              "4    complete ANC follow up                 No        25 to 34 years   \n",
              "\n",
              "  Age of the participants       Household size Marital status  \\\n",
              "0           25 - 34 years       4 to 5 members        Married   \n",
              "1           25 - 34 years       4 to 5 members        Married   \n",
              "2           25 - 34 years       1 to 3 members        Married   \n",
              "3           25 - 34 years       1 to 3 members        Married   \n",
              "4           25 - 34 years  6 and above members        Married   \n",
              "\n",
              "        Age at First Birth wealth index  \n",
              "0  between 16 and 34 years      Richest  \n",
              "1  between 16 and 34 years      Richest  \n",
              "2  between 16 and 34 years      Richest  \n",
              "3  between 16 and 34 years      Richest  \n",
              "4  between 16 and 34 years      Richest  "
            ],
            "text/html": [
              "\n",
              "  <div id=\"df-65468698-f803-42f0-a9f9-5cedace558c3\" class=\"colab-df-container\">\n",
              "    <div>\n",
              "<style scoped>\n",
              "    .dataframe tbody tr th:only-of-type {\n",
              "        vertical-align: middle;\n",
              "    }\n",
              "\n",
              "    .dataframe tbody tr th {\n",
              "        vertical-align: top;\n",
              "    }\n",
              "\n",
              "    .dataframe thead th {\n",
              "        text-align: right;\n",
              "    }\n",
              "</style>\n",
              "<table border=\"1\" class=\"dataframe\">\n",
              "  <thead>\n",
              "    <tr style=\"text-align: right;\">\n",
              "      <th></th>\n",
              "      <th>Region</th>\n",
              "      <th>Residence</th>\n",
              "      <th>Education Level</th>\n",
              "      <th>Religion</th>\n",
              "      <th>Number of under5 children</th>\n",
              "      <th>Relationship to Household Head</th>\n",
              "      <th>sex of Household Head</th>\n",
              "      <th>Number of children ever born</th>\n",
              "      <th>Birth in last 5 years</th>\n",
              "      <th>birth in last year</th>\n",
              "      <th>Knowledge about reproductive method</th>\n",
              "      <th>anc_follow_up_status</th>\n",
              "      <th>Ceasarean delivery</th>\n",
              "      <th>Age of Household Head</th>\n",
              "      <th>Age of the participants</th>\n",
              "      <th>Household size</th>\n",
              "      <th>Marital status</th>\n",
              "      <th>Age at First Birth</th>\n",
              "      <th>wealth index</th>\n",
              "    </tr>\n",
              "  </thead>\n",
              "  <tbody>\n",
              "    <tr>\n",
              "      <th>0</th>\n",
              "      <td>Tigray</td>\n",
              "      <td>Urban</td>\n",
              "      <td>Secondor and above</td>\n",
              "      <td>Christian</td>\n",
              "      <td>1 and more under5_children</td>\n",
              "      <td>Wife</td>\n",
              "      <td>Male</td>\n",
              "      <td>Below 3 children</td>\n",
              "      <td>1 - 2 birth</td>\n",
              "      <td>No birth</td>\n",
              "      <td>Knows about modern method</td>\n",
              "      <td>Incomplete ANC follow up</td>\n",
              "      <td>No</td>\n",
              "      <td>35 to 49 years</td>\n",
              "      <td>25 - 34 years</td>\n",
              "      <td>4 to 5 members</td>\n",
              "      <td>Married</td>\n",
              "      <td>between 16 and 34 years</td>\n",
              "      <td>Richest</td>\n",
              "    </tr>\n",
              "    <tr>\n",
              "      <th>1</th>\n",
              "      <td>Tigray</td>\n",
              "      <td>Urban</td>\n",
              "      <td>Secondor and above</td>\n",
              "      <td>Christian</td>\n",
              "      <td>1 and more under5_children</td>\n",
              "      <td>Wife</td>\n",
              "      <td>Male</td>\n",
              "      <td>Below 3 children</td>\n",
              "      <td>1 - 2 birth</td>\n",
              "      <td>No birth</td>\n",
              "      <td>Knows about modern method</td>\n",
              "      <td>Incomplete ANC follow up</td>\n",
              "      <td>No</td>\n",
              "      <td>35 to 49 years</td>\n",
              "      <td>25 - 34 years</td>\n",
              "      <td>4 to 5 members</td>\n",
              "      <td>Married</td>\n",
              "      <td>between 16 and 34 years</td>\n",
              "      <td>Richest</td>\n",
              "    </tr>\n",
              "    <tr>\n",
              "      <th>2</th>\n",
              "      <td>Tigray</td>\n",
              "      <td>Urban</td>\n",
              "      <td>Secondor and above</td>\n",
              "      <td>Christian</td>\n",
              "      <td>1 and more under5_children</td>\n",
              "      <td>Wife</td>\n",
              "      <td>Male</td>\n",
              "      <td>Below 3 children</td>\n",
              "      <td>1 - 2 birth</td>\n",
              "      <td>1 birth</td>\n",
              "      <td>Knows about modern method</td>\n",
              "      <td>Incomplete ANC follow up</td>\n",
              "      <td>Yes</td>\n",
              "      <td>25 to 34 years</td>\n",
              "      <td>25 - 34 years</td>\n",
              "      <td>1 to 3 members</td>\n",
              "      <td>Married</td>\n",
              "      <td>between 16 and 34 years</td>\n",
              "      <td>Richest</td>\n",
              "    </tr>\n",
              "    <tr>\n",
              "      <th>3</th>\n",
              "      <td>Tigray</td>\n",
              "      <td>Urban</td>\n",
              "      <td>Secondor and above</td>\n",
              "      <td>Christian</td>\n",
              "      <td>No under5_children</td>\n",
              "      <td>Wife</td>\n",
              "      <td>Male</td>\n",
              "      <td>Below 3 children</td>\n",
              "      <td>1 - 2 birth</td>\n",
              "      <td>1 birth</td>\n",
              "      <td>Knows about modern method</td>\n",
              "      <td>Incomplete ANC follow up</td>\n",
              "      <td>No</td>\n",
              "      <td>35 to 49 years</td>\n",
              "      <td>25 - 34 years</td>\n",
              "      <td>1 to 3 members</td>\n",
              "      <td>Married</td>\n",
              "      <td>between 16 and 34 years</td>\n",
              "      <td>Richest</td>\n",
              "    </tr>\n",
              "    <tr>\n",
              "      <th>4</th>\n",
              "      <td>Tigray</td>\n",
              "      <td>Urban</td>\n",
              "      <td>Secondor and above</td>\n",
              "      <td>Christian</td>\n",
              "      <td>1 and more under5_children</td>\n",
              "      <td>Wife</td>\n",
              "      <td>Male</td>\n",
              "      <td>Below 3 children</td>\n",
              "      <td>1 - 2 birth</td>\n",
              "      <td>No birth</td>\n",
              "      <td>Knows about modern method</td>\n",
              "      <td>complete ANC follow up</td>\n",
              "      <td>No</td>\n",
              "      <td>25 to 34 years</td>\n",
              "      <td>25 - 34 years</td>\n",
              "      <td>6 and above members</td>\n",
              "      <td>Married</td>\n",
              "      <td>between 16 and 34 years</td>\n",
              "      <td>Richest</td>\n",
              "    </tr>\n",
              "  </tbody>\n",
              "</table>\n",
              "</div>\n",
              "    <div class=\"colab-df-buttons\">\n",
              "\n",
              "  <div class=\"colab-df-container\">\n",
              "    <button class=\"colab-df-convert\" onclick=\"convertToInteractive('df-65468698-f803-42f0-a9f9-5cedace558c3')\"\n",
              "            title=\"Convert this dataframe to an interactive table.\"\n",
              "            style=\"display:none;\">\n",
              "\n",
              "  <svg xmlns=\"http://www.w3.org/2000/svg\" height=\"24px\" viewBox=\"0 -960 960 960\">\n",
              "    <path d=\"M120-120v-720h720v720H120Zm60-500h600v-160H180v160Zm220 220h160v-160H400v160Zm0 220h160v-160H400v160ZM180-400h160v-160H180v160Zm440 0h160v-160H620v160ZM180-180h160v-160H180v160Zm440 0h160v-160H620v160Z\"/>\n",
              "  </svg>\n",
              "    </button>\n",
              "\n",
              "  <style>\n",
              "    .colab-df-container {\n",
              "      display:flex;\n",
              "      gap: 12px;\n",
              "    }\n",
              "\n",
              "    .colab-df-convert {\n",
              "      background-color: #E8F0FE;\n",
              "      border: none;\n",
              "      border-radius: 50%;\n",
              "      cursor: pointer;\n",
              "      display: none;\n",
              "      fill: #1967D2;\n",
              "      height: 32px;\n",
              "      padding: 0 0 0 0;\n",
              "      width: 32px;\n",
              "    }\n",
              "\n",
              "    .colab-df-convert:hover {\n",
              "      background-color: #E2EBFA;\n",
              "      box-shadow: 0px 1px 2px rgba(60, 64, 67, 0.3), 0px 1px 3px 1px rgba(60, 64, 67, 0.15);\n",
              "      fill: #174EA6;\n",
              "    }\n",
              "\n",
              "    .colab-df-buttons div {\n",
              "      margin-bottom: 4px;\n",
              "    }\n",
              "\n",
              "    [theme=dark] .colab-df-convert {\n",
              "      background-color: #3B4455;\n",
              "      fill: #D2E3FC;\n",
              "    }\n",
              "\n",
              "    [theme=dark] .colab-df-convert:hover {\n",
              "      background-color: #434B5C;\n",
              "      box-shadow: 0px 1px 3px 1px rgba(0, 0, 0, 0.15);\n",
              "      filter: drop-shadow(0px 1px 2px rgba(0, 0, 0, 0.3));\n",
              "      fill: #FFFFFF;\n",
              "    }\n",
              "  </style>\n",
              "\n",
              "    <script>\n",
              "      const buttonEl =\n",
              "        document.querySelector('#df-65468698-f803-42f0-a9f9-5cedace558c3 button.colab-df-convert');\n",
              "      buttonEl.style.display =\n",
              "        google.colab.kernel.accessAllowed ? 'block' : 'none';\n",
              "\n",
              "      async function convertToInteractive(key) {\n",
              "        const element = document.querySelector('#df-65468698-f803-42f0-a9f9-5cedace558c3');\n",
              "        const dataTable =\n",
              "          await google.colab.kernel.invokeFunction('convertToInteractive',\n",
              "                                                    [key], {});\n",
              "        if (!dataTable) return;\n",
              "\n",
              "        const docLinkHtml = 'Like what you see? Visit the ' +\n",
              "          '<a target=\"_blank\" href=https://colab.research.google.com/notebooks/data_table.ipynb>data table notebook</a>'\n",
              "          + ' to learn more about interactive tables.';\n",
              "        element.innerHTML = '';\n",
              "        dataTable['output_type'] = 'display_data';\n",
              "        await google.colab.output.renderOutput(dataTable, element);\n",
              "        const docLink = document.createElement('div');\n",
              "        docLink.innerHTML = docLinkHtml;\n",
              "        element.appendChild(docLink);\n",
              "      }\n",
              "    </script>\n",
              "  </div>\n",
              "\n",
              "\n",
              "<div id=\"df-5570f6de-cce9-4c79-9fd1-0d9eaa0ce699\">\n",
              "  <button class=\"colab-df-quickchart\" onclick=\"quickchart('df-5570f6de-cce9-4c79-9fd1-0d9eaa0ce699')\"\n",
              "            title=\"Suggest charts\"\n",
              "            style=\"display:none;\">\n",
              "\n",
              "<svg xmlns=\"http://www.w3.org/2000/svg\" height=\"24px\"viewBox=\"0 0 24 24\"\n",
              "     width=\"24px\">\n",
              "    <g>\n",
              "        <path d=\"M19 3H5c-1.1 0-2 .9-2 2v14c0 1.1.9 2 2 2h14c1.1 0 2-.9 2-2V5c0-1.1-.9-2-2-2zM9 17H7v-7h2v7zm4 0h-2V7h2v10zm4 0h-2v-4h2v4z\"/>\n",
              "    </g>\n",
              "</svg>\n",
              "  </button>\n",
              "\n",
              "<style>\n",
              "  .colab-df-quickchart {\n",
              "      --bg-color: #E8F0FE;\n",
              "      --fill-color: #1967D2;\n",
              "      --hover-bg-color: #E2EBFA;\n",
              "      --hover-fill-color: #174EA6;\n",
              "      --disabled-fill-color: #AAA;\n",
              "      --disabled-bg-color: #DDD;\n",
              "  }\n",
              "\n",
              "  [theme=dark] .colab-df-quickchart {\n",
              "      --bg-color: #3B4455;\n",
              "      --fill-color: #D2E3FC;\n",
              "      --hover-bg-color: #434B5C;\n",
              "      --hover-fill-color: #FFFFFF;\n",
              "      --disabled-bg-color: #3B4455;\n",
              "      --disabled-fill-color: #666;\n",
              "  }\n",
              "\n",
              "  .colab-df-quickchart {\n",
              "    background-color: var(--bg-color);\n",
              "    border: none;\n",
              "    border-radius: 50%;\n",
              "    cursor: pointer;\n",
              "    display: none;\n",
              "    fill: var(--fill-color);\n",
              "    height: 32px;\n",
              "    padding: 0;\n",
              "    width: 32px;\n",
              "  }\n",
              "\n",
              "  .colab-df-quickchart:hover {\n",
              "    background-color: var(--hover-bg-color);\n",
              "    box-shadow: 0 1px 2px rgba(60, 64, 67, 0.3), 0 1px 3px 1px rgba(60, 64, 67, 0.15);\n",
              "    fill: var(--button-hover-fill-color);\n",
              "  }\n",
              "\n",
              "  .colab-df-quickchart-complete:disabled,\n",
              "  .colab-df-quickchart-complete:disabled:hover {\n",
              "    background-color: var(--disabled-bg-color);\n",
              "    fill: var(--disabled-fill-color);\n",
              "    box-shadow: none;\n",
              "  }\n",
              "\n",
              "  .colab-df-spinner {\n",
              "    border: 2px solid var(--fill-color);\n",
              "    border-color: transparent;\n",
              "    border-bottom-color: var(--fill-color);\n",
              "    animation:\n",
              "      spin 1s steps(1) infinite;\n",
              "  }\n",
              "\n",
              "  @keyframes spin {\n",
              "    0% {\n",
              "      border-color: transparent;\n",
              "      border-bottom-color: var(--fill-color);\n",
              "      border-left-color: var(--fill-color);\n",
              "    }\n",
              "    20% {\n",
              "      border-color: transparent;\n",
              "      border-left-color: var(--fill-color);\n",
              "      border-top-color: var(--fill-color);\n",
              "    }\n",
              "    30% {\n",
              "      border-color: transparent;\n",
              "      border-left-color: var(--fill-color);\n",
              "      border-top-color: var(--fill-color);\n",
              "      border-right-color: var(--fill-color);\n",
              "    }\n",
              "    40% {\n",
              "      border-color: transparent;\n",
              "      border-right-color: var(--fill-color);\n",
              "      border-top-color: var(--fill-color);\n",
              "    }\n",
              "    60% {\n",
              "      border-color: transparent;\n",
              "      border-right-color: var(--fill-color);\n",
              "    }\n",
              "    80% {\n",
              "      border-color: transparent;\n",
              "      border-right-color: var(--fill-color);\n",
              "      border-bottom-color: var(--fill-color);\n",
              "    }\n",
              "    90% {\n",
              "      border-color: transparent;\n",
              "      border-bottom-color: var(--fill-color);\n",
              "    }\n",
              "  }\n",
              "</style>\n",
              "\n",
              "  <script>\n",
              "    async function quickchart(key) {\n",
              "      const quickchartButtonEl =\n",
              "        document.querySelector('#' + key + ' button');\n",
              "      quickchartButtonEl.disabled = true;  // To prevent multiple clicks.\n",
              "      quickchartButtonEl.classList.add('colab-df-spinner');\n",
              "      try {\n",
              "        const charts = await google.colab.kernel.invokeFunction(\n",
              "            'suggestCharts', [key], {});\n",
              "      } catch (error) {\n",
              "        console.error('Error during call to suggestCharts:', error);\n",
              "      }\n",
              "      quickchartButtonEl.classList.remove('colab-df-spinner');\n",
              "      quickchartButtonEl.classList.add('colab-df-quickchart-complete');\n",
              "    }\n",
              "    (() => {\n",
              "      let quickchartButtonEl =\n",
              "        document.querySelector('#df-5570f6de-cce9-4c79-9fd1-0d9eaa0ce699 button');\n",
              "      quickchartButtonEl.style.display =\n",
              "        google.colab.kernel.accessAllowed ? 'block' : 'none';\n",
              "    })();\n",
              "  </script>\n",
              "</div>\n",
              "\n",
              "    </div>\n",
              "  </div>\n"
            ],
            "application/vnd.google.colaboratory.intrinsic+json": {
              "type": "dataframe",
              "variable_name": "data2",
              "summary": "{\n  \"name\": \"data2\",\n  \"rows\": 3979,\n  \"fields\": [\n    {\n      \"column\": \"Region\",\n      \"properties\": {\n        \"dtype\": \"category\",\n        \"num_unique_values\": 11,\n        \"samples\": [\n          \"Benishangul\",\n          \"Tigray\",\n          \"Addis Ababa\"\n        ],\n        \"semantic_type\": \"\",\n        \"description\": \"\"\n      }\n    },\n    {\n      \"column\": \"Residence\",\n      \"properties\": {\n        \"dtype\": \"category\",\n        \"num_unique_values\": 2,\n        \"samples\": [\n          \"Rural\",\n          \"Urban\"\n        ],\n        \"semantic_type\": \"\",\n        \"description\": \"\"\n      }\n    },\n    {\n      \"column\": \"Education Level\",\n      \"properties\": {\n        \"dtype\": \"category\",\n        \"num_unique_values\": 3,\n        \"samples\": [\n          \"Secondor and above\",\n          \"No formal education\"\n        ],\n        \"semantic_type\": \"\",\n        \"description\": \"\"\n      }\n    },\n    {\n      \"column\": \"Religion\",\n      \"properties\": {\n        \"dtype\": \"category\",\n        \"num_unique_values\": 3,\n        \"samples\": [\n          \"Christian\",\n          \"Muslim\"\n        ],\n        \"semantic_type\": \"\",\n        \"description\": \"\"\n      }\n    },\n    {\n      \"column\": \"Number of under5 children\",\n      \"properties\": {\n        \"dtype\": \"category\",\n        \"num_unique_values\": 2,\n        \"samples\": [\n          \"No under5_children\",\n          \"1 and more under5_children\"\n        ],\n        \"semantic_type\": \"\",\n        \"description\": \"\"\n      }\n    },\n    {\n      \"column\": \"Relationship to Household Head\",\n      \"properties\": {\n        \"dtype\": \"category\",\n        \"num_unique_values\": 5,\n        \"samples\": [\n          \"Head of the household\",\n          \"other relatives\"\n        ],\n        \"semantic_type\": \"\",\n        \"description\": \"\"\n      }\n    },\n    {\n      \"column\": \"sex of Household Head\",\n      \"properties\": {\n        \"dtype\": \"category\",\n        \"num_unique_values\": 2,\n        \"samples\": [\n          \"Female\",\n          \"Male\"\n        ],\n        \"semantic_type\": \"\",\n        \"description\": \"\"\n      }\n    },\n    {\n      \"column\": \"Number of children ever born\",\n      \"properties\": {\n        \"dtype\": \"category\",\n        \"num_unique_values\": 2,\n        \"samples\": [\n          \"4 and above children\",\n          \"Below 3 children\"\n        ],\n        \"semantic_type\": \"\",\n        \"description\": \"\"\n      }\n    },\n    {\n      \"column\": \"Birth in last 5 years\",\n      \"properties\": {\n        \"dtype\": \"category\",\n        \"num_unique_values\": 2,\n        \"samples\": [\n          \"3 - 5 birth\",\n          \"1 - 2 birth\"\n        ],\n        \"semantic_type\": \"\",\n        \"description\": \"\"\n      }\n    },\n    {\n      \"column\": \"birth in last year\",\n      \"properties\": {\n        \"dtype\": \"category\",\n        \"num_unique_values\": 3,\n        \"samples\": [\n          \"No birth\",\n          \"1 birth\"\n        ],\n        \"semantic_type\": \"\",\n        \"description\": \"\"\n      }\n    },\n    {\n      \"column\": \"Knowledge about reproductive method\",\n      \"properties\": {\n        \"dtype\": \"category\",\n        \"num_unique_values\": 3,\n        \"samples\": [\n          \"Knows about modern method\",\n          \"Knows about traditional method only\"\n        ],\n        \"semantic_type\": \"\",\n        \"description\": \"\"\n      }\n    },\n    {\n      \"column\": \"anc_follow_up_status\",\n      \"properties\": {\n        \"dtype\": \"category\",\n        \"num_unique_values\": 2,\n        \"samples\": [\n          \"complete ANC follow up\",\n          \"Incomplete ANC follow up\"\n        ],\n        \"semantic_type\": \"\",\n        \"description\": \"\"\n      }\n    },\n    {\n      \"column\": \"Ceasarean delivery\",\n      \"properties\": {\n        \"dtype\": \"category\",\n        \"num_unique_values\": 2,\n        \"samples\": [\n          \"Yes\",\n          \"No\"\n        ],\n        \"semantic_type\": \"\",\n        \"description\": \"\"\n      }\n    },\n    {\n      \"column\": \"Age of Household Head\",\n      \"properties\": {\n        \"dtype\": \"category\",\n        \"num_unique_values\": 4,\n        \"samples\": [\n          \"25 to 34 years\",\n          \"15 to 24 years\"\n        ],\n        \"semantic_type\": \"\",\n        \"description\": \"\"\n      }\n    },\n    {\n      \"column\": \"Age of the participants\",\n      \"properties\": {\n        \"dtype\": \"category\",\n        \"num_unique_values\": 3,\n        \"samples\": [\n          \"25 - 34 years\",\n          \"15 - 24 years\"\n        ],\n        \"semantic_type\": \"\",\n        \"description\": \"\"\n      }\n    },\n    {\n      \"column\": \"Household size\",\n      \"properties\": {\n        \"dtype\": \"category\",\n        \"num_unique_values\": 3,\n        \"samples\": [\n          \"4 to 5 members\",\n          \"1 to 3 members\"\n        ],\n        \"semantic_type\": \"\",\n        \"description\": \"\"\n      }\n    },\n    {\n      \"column\": \"Marital status\",\n      \"properties\": {\n        \"dtype\": \"category\",\n        \"num_unique_values\": 3,\n        \"samples\": [\n          \"Married\",\n          \"widowed/divorced/separated\"\n        ],\n        \"semantic_type\": \"\",\n        \"description\": \"\"\n      }\n    },\n    {\n      \"column\": \"Age at First Birth\",\n      \"properties\": {\n        \"dtype\": \"category\",\n        \"num_unique_values\": 3,\n        \"samples\": [\n          \"between 16 and 34 years\",\n          \"Below 15 years\"\n        ],\n        \"semantic_type\": \"\",\n        \"description\": \"\"\n      }\n    },\n    {\n      \"column\": \"wealth index\",\n      \"properties\": {\n        \"dtype\": \"category\",\n        \"num_unique_values\": 3,\n        \"samples\": [\n          \"Richest\",\n          \"Poorest\"\n        ],\n        \"semantic_type\": \"\",\n        \"description\": \"\"\n      }\n    }\n  ]\n}"
            }
          },
          "metadata": {},
          "execution_count": 8
        }
      ],
      "source": [
        "data2.head()"
      ]
    },
    {
      "cell_type": "code",
      "execution_count": null,
      "metadata": {
        "colab": {
          "base_uri": "https://localhost:8080/",
          "height": 680
        },
        "id": "B6BjhVGy1nPk",
        "outputId": "cf957f3b-9687-4a85-b0a1-648526bd03d1"
      },
      "outputs": [
        {
          "output_type": "execute_result",
          "data": {
            "text/plain": [
              "Region                                 0\n",
              "Residence                              0\n",
              "Education Level                        0\n",
              "Religion                               0\n",
              "Number of under5 children              0\n",
              "Relationship to Household Head         0\n",
              "sex of Household Head                  0\n",
              "Number of children ever born           0\n",
              "Birth in last 5 years                  0\n",
              "birth in last year                     0\n",
              "Knowledge about reproductive method    0\n",
              "anc_follow_up_status                   0\n",
              "Ceasarean delivery                     0\n",
              "Age of Household Head                  0\n",
              "Age of the participants                0\n",
              "Household size                         0\n",
              "Marital status                         0\n",
              "Age at First Birth                     0\n",
              "wealth index                           0\n",
              "dtype: int64"
            ],
            "text/html": [
              "<div>\n",
              "<style scoped>\n",
              "    .dataframe tbody tr th:only-of-type {\n",
              "        vertical-align: middle;\n",
              "    }\n",
              "\n",
              "    .dataframe tbody tr th {\n",
              "        vertical-align: top;\n",
              "    }\n",
              "\n",
              "    .dataframe thead th {\n",
              "        text-align: right;\n",
              "    }\n",
              "</style>\n",
              "<table border=\"1\" class=\"dataframe\">\n",
              "  <thead>\n",
              "    <tr style=\"text-align: right;\">\n",
              "      <th></th>\n",
              "      <th>0</th>\n",
              "    </tr>\n",
              "  </thead>\n",
              "  <tbody>\n",
              "    <tr>\n",
              "      <th>Region</th>\n",
              "      <td>0</td>\n",
              "    </tr>\n",
              "    <tr>\n",
              "      <th>Residence</th>\n",
              "      <td>0</td>\n",
              "    </tr>\n",
              "    <tr>\n",
              "      <th>Education Level</th>\n",
              "      <td>0</td>\n",
              "    </tr>\n",
              "    <tr>\n",
              "      <th>Religion</th>\n",
              "      <td>0</td>\n",
              "    </tr>\n",
              "    <tr>\n",
              "      <th>Number of under5 children</th>\n",
              "      <td>0</td>\n",
              "    </tr>\n",
              "    <tr>\n",
              "      <th>Relationship to Household Head</th>\n",
              "      <td>0</td>\n",
              "    </tr>\n",
              "    <tr>\n",
              "      <th>sex of Household Head</th>\n",
              "      <td>0</td>\n",
              "    </tr>\n",
              "    <tr>\n",
              "      <th>Number of children ever born</th>\n",
              "      <td>0</td>\n",
              "    </tr>\n",
              "    <tr>\n",
              "      <th>Birth in last 5 years</th>\n",
              "      <td>0</td>\n",
              "    </tr>\n",
              "    <tr>\n",
              "      <th>birth in last year</th>\n",
              "      <td>0</td>\n",
              "    </tr>\n",
              "    <tr>\n",
              "      <th>Knowledge about reproductive method</th>\n",
              "      <td>0</td>\n",
              "    </tr>\n",
              "    <tr>\n",
              "      <th>anc_follow_up_status</th>\n",
              "      <td>0</td>\n",
              "    </tr>\n",
              "    <tr>\n",
              "      <th>Ceasarean delivery</th>\n",
              "      <td>0</td>\n",
              "    </tr>\n",
              "    <tr>\n",
              "      <th>Age of Household Head</th>\n",
              "      <td>0</td>\n",
              "    </tr>\n",
              "    <tr>\n",
              "      <th>Age of the participants</th>\n",
              "      <td>0</td>\n",
              "    </tr>\n",
              "    <tr>\n",
              "      <th>Household size</th>\n",
              "      <td>0</td>\n",
              "    </tr>\n",
              "    <tr>\n",
              "      <th>Marital status</th>\n",
              "      <td>0</td>\n",
              "    </tr>\n",
              "    <tr>\n",
              "      <th>Age at First Birth</th>\n",
              "      <td>0</td>\n",
              "    </tr>\n",
              "    <tr>\n",
              "      <th>wealth index</th>\n",
              "      <td>0</td>\n",
              "    </tr>\n",
              "  </tbody>\n",
              "</table>\n",
              "</div><br><label><b>dtype:</b> int64</label>"
            ]
          },
          "metadata": {},
          "execution_count": 9
        }
      ],
      "source": [
        "data2.isnull().sum() #check for missings"
      ]
    },
    {
      "cell_type": "code",
      "execution_count": null,
      "metadata": {
        "colab": {
          "base_uri": "https://localhost:8080/",
          "height": 178
        },
        "id": "91M2mPT11tsQ",
        "outputId": "f4cc6319-460a-42c0-96d0-cea810e45b17"
      },
      "outputs": [
        {
          "output_type": "execute_result",
          "data": {
            "text/plain": [
              "anc_follow_up_status\n",
              "complete ANC follow up      2323\n",
              "Incomplete ANC follow up    1656\n",
              "Name: count, dtype: int64"
            ],
            "text/html": [
              "<div>\n",
              "<style scoped>\n",
              "    .dataframe tbody tr th:only-of-type {\n",
              "        vertical-align: middle;\n",
              "    }\n",
              "\n",
              "    .dataframe tbody tr th {\n",
              "        vertical-align: top;\n",
              "    }\n",
              "\n",
              "    .dataframe thead th {\n",
              "        text-align: right;\n",
              "    }\n",
              "</style>\n",
              "<table border=\"1\" class=\"dataframe\">\n",
              "  <thead>\n",
              "    <tr style=\"text-align: right;\">\n",
              "      <th></th>\n",
              "      <th>count</th>\n",
              "    </tr>\n",
              "    <tr>\n",
              "      <th>anc_follow_up_status</th>\n",
              "      <th></th>\n",
              "    </tr>\n",
              "  </thead>\n",
              "  <tbody>\n",
              "    <tr>\n",
              "      <th>complete ANC follow up</th>\n",
              "      <td>2323</td>\n",
              "    </tr>\n",
              "    <tr>\n",
              "      <th>Incomplete ANC follow up</th>\n",
              "      <td>1656</td>\n",
              "    </tr>\n",
              "  </tbody>\n",
              "</table>\n",
              "</div><br><label><b>dtype:</b> int64</label>"
            ]
          },
          "metadata": {},
          "execution_count": 10
        }
      ],
      "source": [
        "data2.anc_follow_up_status.value_counts() #check for proportion f the class variable"
      ]
    },
    {
      "cell_type": "code",
      "execution_count": null,
      "metadata": {
        "colab": {
          "base_uri": "https://localhost:8080/"
        },
        "id": "TM21eF6M116i",
        "outputId": "cdf280c6-f102-49da-d62a-58cd87db23b4"
      },
      "outputs": [
        {
          "output_type": "execute_result",
          "data": {
            "text/plain": [
              "((3979, 18), (3979,))"
            ]
          },
          "metadata": {},
          "execution_count": 11
        }
      ],
      "source": [
        "x= data2.drop(columns='anc_follow_up_status',axis=2) #remove dependent variable from x\n",
        "y = data2.anc_follow_up_status\n",
        "x.shape,y.shape"
      ]
    },
    {
      "cell_type": "code",
      "execution_count": null,
      "metadata": {
        "colab": {
          "base_uri": "https://localhost:8080/"
        },
        "id": "k5bPlpVZ4ZwO",
        "outputId": "46f51104-5f30-4768-c21c-56dc38e1a186"
      },
      "outputs": [
        {
          "output_type": "execute_result",
          "data": {
            "text/plain": [
              "dtype('O')"
            ]
          },
          "metadata": {},
          "execution_count": 12
        }
      ],
      "source": [
        "y.dtype"
      ]
    },
    {
      "cell_type": "code",
      "execution_count": null,
      "metadata": {
        "id": "_JXJypDo5LLB"
      },
      "outputs": [],
      "source": [
        "y = pd.Categorical(y) #convert y dtype to categorical"
      ]
    },
    {
      "cell_type": "code",
      "execution_count": null,
      "metadata": {
        "colab": {
          "base_uri": "https://localhost:8080/"
        },
        "id": "-SkfmBvE5RYk",
        "outputId": "aa04e727-1e5e-4873-c84b-325af5faeb7e"
      },
      "outputs": [
        {
          "output_type": "execute_result",
          "data": {
            "text/plain": [
              "CategoricalDtype(categories=['Incomplete ANC follow up', 'complete ANC follow up'], ordered=False, categories_dtype=object)"
            ]
          },
          "metadata": {},
          "execution_count": 14
        }
      ],
      "source": [
        "y.dtype"
      ]
    },
    {
      "cell_type": "code",
      "execution_count": null,
      "metadata": {
        "id": "VYFRTGUz5Y13"
      },
      "outputs": [],
      "source": [
        "x_columns =['Region', 'Residence', 'Education Level', 'Religion',\n",
        "       'Number of under5 children', 'Relationship to Household Head',\n",
        "       'sex of Household Head', 'Number of children ever born',\n",
        "       'Birth in last 5 years', 'birth in last year',\n",
        "       'Knowledge about reproductive method',\n",
        "       'Ceasarean delivery', 'Age of Household Head',\n",
        "       'Age of the participants', 'Household size', 'Marital status',\n",
        "       'Age at First Birth', 'wealth index']"
      ]
    },
    {
      "cell_type": "code",
      "execution_count": null,
      "metadata": {
        "id": "2ZaOHAxL6O64"
      },
      "outputs": [],
      "source": [
        "#convert each variable from numeric into categorical\n",
        "for i in x_columns:\n",
        "    x[i]= pd.Categorical(x[i])"
      ]
    },
    {
      "cell_type": "code",
      "execution_count": null,
      "metadata": {
        "colab": {
          "base_uri": "https://localhost:8080/"
        },
        "id": "Mc8RmChA6cXR",
        "outputId": "fc45d8b2-b7cb-466e-d85e-8439c0756ecd"
      },
      "outputs": [
        {
          "output_type": "execute_result",
          "data": {
            "text/plain": [
              "CategoricalDtype(categories=['Knows about modern method',\n",
              "                  'Knows about traditional method only',\n",
              "                  'No knowldge about any method'],\n",
              ", ordered=False, categories_dtype=object)"
            ]
          },
          "metadata": {},
          "execution_count": 24
        }
      ],
      "source": [
        "x['Knowledge about reproductive method'].dtype"
      ]
    },
    {
      "cell_type": "code",
      "execution_count": null,
      "metadata": {
        "id": "I1WeiuDb7NJY"
      },
      "outputs": [],
      "source": [
        "#let's do one-hot encoding on data by droping the first category to avoid dummy variables trap\n",
        "data3 = pd.get_dummies(x,drop_first=True)\n",
        "#data2.iloc[:,:-1].columns"
      ]
    },
    {
      "cell_type": "code",
      "execution_count": null,
      "metadata": {
        "colab": {
          "base_uri": "https://localhost:8080/"
        },
        "id": "dI4MUbbz3zsq",
        "outputId": "27bfc8b3-7c61-4e07-d14d-b129a1e587c0"
      },
      "outputs": [
        {
          "output_type": "execute_result",
          "data": {
            "text/plain": [
              "((3979, 41), (3979, 18))"
            ]
          },
          "metadata": {},
          "execution_count": 21
        }
      ],
      "source": [
        "data3.shape ,x.shape"
      ]
    },
    {
      "cell_type": "code",
      "execution_count": null,
      "metadata": {
        "id": "E__2x0k68ufv"
      },
      "outputs": [],
      "source": [
        "y=pd.Series(y, name= 'anc_follow_up_status')"
      ]
    },
    {
      "cell_type": "code",
      "execution_count": null,
      "metadata": {
        "colab": {
          "base_uri": "https://localhost:8080/"
        },
        "id": "a7NH6Xy9367g",
        "outputId": "07cbe9df-f4fd-4787-e805-08a656acecd7"
      },
      "outputs": [
        {
          "output_type": "execute_result",
          "data": {
            "text/plain": [
              "(3979, 42)"
            ]
          },
          "metadata": {},
          "execution_count": 23
        }
      ],
      "source": [
        "data4 = pd.concat([data3 ,y],axis=1) #concatenate onehot encoded dataframe with outcome variable and named the result as data4\n",
        "data4.shape"
      ]
    },
    {
      "cell_type": "code",
      "execution_count": null,
      "metadata": {
        "colab": {
          "base_uri": "https://localhost:8080/"
        },
        "id": "BJBw7s8tBlnv",
        "outputId": "e1d0f88c-571d-4b07-c653-07b6b886b46c"
      },
      "outputs": [
        {
          "output_type": "execute_result",
          "data": {
            "text/plain": [
              "Index(['Region_Afar', 'Region_Amhara', 'Region_Benishangul',\n",
              "       'Region_Dire Dawa', 'Region_Gambela', 'Region_Harari', 'Region_Oromia',\n",
              "       'Region_SNNPR', 'Region_Somali', 'Region_Tigray', 'Residence_Urban',\n",
              "       'Education Level_Primar Education',\n",
              "       'Education Level_Secondor and above', 'Religion_Muslim',\n",
              "       'Religion_others', 'Number of under5 children_No under5_children',\n",
              "       'Relationship to Household Head_Not related',\n",
              "       'Relationship to Household Head_Son/daughter or son/daughter-in-law',\n",
              "       'Relationship to Household Head_Wife',\n",
              "       'Relationship to Household Head_other relatives',\n",
              "       'sex of Household Head_Male',\n",
              "       'Number of children ever born_Below 3 children',\n",
              "       'Birth in last 5 years_3 - 5 birth',\n",
              "       'birth in last year_Morethan 1 birth', 'birth in last year_No birth',\n",
              "       'Knowledge about reproductive method_Knows about traditional method only',\n",
              "       'Knowledge about reproductive method_No knowldge about any method',\n",
              "       'Ceasarean delivery_Yes', 'Age of Household Head_25 to 34 years',\n",
              "       'Age of Household Head_35 to 49 years',\n",
              "       'Age of Household Head_Above 50 years',\n",
              "       'Age of the participants_25 - 34 years',\n",
              "       'Age of the participants_35 - 49 years',\n",
              "       'Household size_4 to 5 members', 'Household size_6 and above members',\n",
              "       'Marital status_Never married',\n",
              "       'Marital status_widowed/divorced/separated',\n",
              "       'Age at First Birth_Below 15 years',\n",
              "       'Age at First Birth_between 16 and 34 years', 'wealth index_Poorest',\n",
              "       'wealth index_Richest'],\n",
              "      dtype='object')"
            ]
          },
          "metadata": {},
          "execution_count": 24
        }
      ],
      "source": [
        "data3.columns"
      ]
    },
    {
      "cell_type": "code",
      "execution_count": null,
      "metadata": {
        "colab": {
          "base_uri": "https://localhost:8080/"
        },
        "id": "rL8uevbuCzVv",
        "outputId": "63b6951f-f4da-4a15-f4e6-8c38a5b7d1b0"
      },
      "outputs": [
        {
          "output_type": "execute_result",
          "data": {
            "text/plain": [
              "Index(['Region_Afar', 'Region_Amhara', 'Region_Benishangul',\n",
              "       'Region_Dire Dawa', 'Region_Gambela', 'Region_Harari', 'Region_Oromia',\n",
              "       'Region_SNNPR', 'Region_Somali', 'Region_Tigray', 'Residence_Urban',\n",
              "       'Education Level_Primar Education',\n",
              "       'Education Level_Secondor and above', 'Religion_Muslim',\n",
              "       'Religion_others', 'Number of under5 children_No under5_children',\n",
              "       'Relationship to Household Head_Not related',\n",
              "       'Relationship to Household Head_Son/daughter or son/daughter-in-law',\n",
              "       'Relationship to Household Head_Wife',\n",
              "       'Relationship to Household Head_other relatives',\n",
              "       'sex of Household Head_Male',\n",
              "       'Number of children ever born_Below 3 children',\n",
              "       'Birth in last 5 years_3 - 5 birth',\n",
              "       'birth in last year_Morethan 1 birth', 'birth in last year_No birth',\n",
              "       'Knowledge about reproductive method_Knows about traditional method only',\n",
              "       'Knowledge about reproductive method_No knowldge about any method',\n",
              "       'Ceasarean delivery_Yes', 'Age of Household Head_25 to 34 years',\n",
              "       'Age of Household Head_35 to 49 years',\n",
              "       'Age of Household Head_Above 50 years',\n",
              "       'Age of the participants_25 - 34 years',\n",
              "       'Age of the participants_35 - 49 years',\n",
              "       'Household size_4 to 5 members', 'Household size_6 and above members',\n",
              "       'Marital status_Never married',\n",
              "       'Marital status_widowed/divorced/separated',\n",
              "       'Age at First Birth_Below 15 years',\n",
              "       'Age at First Birth_between 16 and 34 years', 'wealth index_Poorest',\n",
              "       'wealth index_Richest', 'anc_follow_up_status'],\n",
              "      dtype='object')"
            ]
          },
          "metadata": {},
          "execution_count": 25
        }
      ],
      "source": [
        "data4.columns"
      ]
    },
    {
      "cell_type": "code",
      "execution_count": null,
      "metadata": {
        "colab": {
          "base_uri": "https://localhost:8080/"
        },
        "id": "w8Sw3Pw8jqq5",
        "outputId": "f0f73305-9d1d-4bd1-f948-90f7f8473547"
      },
      "outputs": [
        {
          "output_type": "execute_result",
          "data": {
            "text/plain": [
              "((3979, 18), (3979,), (3979, 41), (3979,))"
            ]
          },
          "metadata": {},
          "execution_count": 26
        }
      ],
      "source": [
        "X= data4.drop(columns='anc_follow_up_status',axis=2)\n",
        "Y = data4.anc_follow_up_status\n",
        "x.shape,y.shape,X.shape, Y.shape"
      ]
    },
    {
      "cell_type": "code",
      "execution_count": null,
      "metadata": {
        "colab": {
          "base_uri": "https://localhost:8080/",
          "height": 308
        },
        "id": "LbztX4Ktj4gw",
        "outputId": "448b68c6-64fd-49de-da80-338711816fed"
      },
      "outputs": [
        {
          "output_type": "execute_result",
          "data": {
            "text/plain": [
              "   Region_Afar  Region_Amhara  Region_Benishangul  Region_Dire Dawa  \\\n",
              "0        False          False               False             False   \n",
              "1        False          False               False             False   \n",
              "2        False          False               False             False   \n",
              "3        False          False               False             False   \n",
              "4        False          False               False             False   \n",
              "\n",
              "   Region_Gambela  Region_Harari  Region_Oromia  Region_SNNPR  Region_Somali  \\\n",
              "0           False          False          False         False          False   \n",
              "1           False          False          False         False          False   \n",
              "2           False          False          False         False          False   \n",
              "3           False          False          False         False          False   \n",
              "4           False          False          False         False          False   \n",
              "\n",
              "   Region_Tigray  ...  Age of the participants_25 - 34 years  \\\n",
              "0           True  ...                                   True   \n",
              "1           True  ...                                   True   \n",
              "2           True  ...                                   True   \n",
              "3           True  ...                                   True   \n",
              "4           True  ...                                   True   \n",
              "\n",
              "   Age of the participants_35 - 49 years  Household size_4 to 5 members  \\\n",
              "0                                  False                           True   \n",
              "1                                  False                           True   \n",
              "2                                  False                          False   \n",
              "3                                  False                          False   \n",
              "4                                  False                          False   \n",
              "\n",
              "   Household size_6 and above members  Marital status_Never married  \\\n",
              "0                               False                         False   \n",
              "1                               False                         False   \n",
              "2                               False                         False   \n",
              "3                               False                         False   \n",
              "4                                True                         False   \n",
              "\n",
              "   Marital status_widowed/divorced/separated  \\\n",
              "0                                      False   \n",
              "1                                      False   \n",
              "2                                      False   \n",
              "3                                      False   \n",
              "4                                      False   \n",
              "\n",
              "   Age at First Birth_Below 15 years  \\\n",
              "0                              False   \n",
              "1                              False   \n",
              "2                              False   \n",
              "3                              False   \n",
              "4                              False   \n",
              "\n",
              "   Age at First Birth_between 16 and 34 years  wealth index_Poorest  \\\n",
              "0                                        True                 False   \n",
              "1                                        True                 False   \n",
              "2                                        True                 False   \n",
              "3                                        True                 False   \n",
              "4                                        True                 False   \n",
              "\n",
              "   wealth index_Richest  \n",
              "0                  True  \n",
              "1                  True  \n",
              "2                  True  \n",
              "3                  True  \n",
              "4                  True  \n",
              "\n",
              "[5 rows x 41 columns]"
            ],
            "text/html": [
              "\n",
              "  <div id=\"df-38346392-2876-4ec8-93af-8fba26a85af5\" class=\"colab-df-container\">\n",
              "    <div>\n",
              "<style scoped>\n",
              "    .dataframe tbody tr th:only-of-type {\n",
              "        vertical-align: middle;\n",
              "    }\n",
              "\n",
              "    .dataframe tbody tr th {\n",
              "        vertical-align: top;\n",
              "    }\n",
              "\n",
              "    .dataframe thead th {\n",
              "        text-align: right;\n",
              "    }\n",
              "</style>\n",
              "<table border=\"1\" class=\"dataframe\">\n",
              "  <thead>\n",
              "    <tr style=\"text-align: right;\">\n",
              "      <th></th>\n",
              "      <th>Region_Afar</th>\n",
              "      <th>Region_Amhara</th>\n",
              "      <th>Region_Benishangul</th>\n",
              "      <th>Region_Dire Dawa</th>\n",
              "      <th>Region_Gambela</th>\n",
              "      <th>Region_Harari</th>\n",
              "      <th>Region_Oromia</th>\n",
              "      <th>Region_SNNPR</th>\n",
              "      <th>Region_Somali</th>\n",
              "      <th>Region_Tigray</th>\n",
              "      <th>...</th>\n",
              "      <th>Age of the participants_25 - 34 years</th>\n",
              "      <th>Age of the participants_35 - 49 years</th>\n",
              "      <th>Household size_4 to 5 members</th>\n",
              "      <th>Household size_6 and above members</th>\n",
              "      <th>Marital status_Never married</th>\n",
              "      <th>Marital status_widowed/divorced/separated</th>\n",
              "      <th>Age at First Birth_Below 15 years</th>\n",
              "      <th>Age at First Birth_between 16 and 34 years</th>\n",
              "      <th>wealth index_Poorest</th>\n",
              "      <th>wealth index_Richest</th>\n",
              "    </tr>\n",
              "  </thead>\n",
              "  <tbody>\n",
              "    <tr>\n",
              "      <th>0</th>\n",
              "      <td>False</td>\n",
              "      <td>False</td>\n",
              "      <td>False</td>\n",
              "      <td>False</td>\n",
              "      <td>False</td>\n",
              "      <td>False</td>\n",
              "      <td>False</td>\n",
              "      <td>False</td>\n",
              "      <td>False</td>\n",
              "      <td>True</td>\n",
              "      <td>...</td>\n",
              "      <td>True</td>\n",
              "      <td>False</td>\n",
              "      <td>True</td>\n",
              "      <td>False</td>\n",
              "      <td>False</td>\n",
              "      <td>False</td>\n",
              "      <td>False</td>\n",
              "      <td>True</td>\n",
              "      <td>False</td>\n",
              "      <td>True</td>\n",
              "    </tr>\n",
              "    <tr>\n",
              "      <th>1</th>\n",
              "      <td>False</td>\n",
              "      <td>False</td>\n",
              "      <td>False</td>\n",
              "      <td>False</td>\n",
              "      <td>False</td>\n",
              "      <td>False</td>\n",
              "      <td>False</td>\n",
              "      <td>False</td>\n",
              "      <td>False</td>\n",
              "      <td>True</td>\n",
              "      <td>...</td>\n",
              "      <td>True</td>\n",
              "      <td>False</td>\n",
              "      <td>True</td>\n",
              "      <td>False</td>\n",
              "      <td>False</td>\n",
              "      <td>False</td>\n",
              "      <td>False</td>\n",
              "      <td>True</td>\n",
              "      <td>False</td>\n",
              "      <td>True</td>\n",
              "    </tr>\n",
              "    <tr>\n",
              "      <th>2</th>\n",
              "      <td>False</td>\n",
              "      <td>False</td>\n",
              "      <td>False</td>\n",
              "      <td>False</td>\n",
              "      <td>False</td>\n",
              "      <td>False</td>\n",
              "      <td>False</td>\n",
              "      <td>False</td>\n",
              "      <td>False</td>\n",
              "      <td>True</td>\n",
              "      <td>...</td>\n",
              "      <td>True</td>\n",
              "      <td>False</td>\n",
              "      <td>False</td>\n",
              "      <td>False</td>\n",
              "      <td>False</td>\n",
              "      <td>False</td>\n",
              "      <td>False</td>\n",
              "      <td>True</td>\n",
              "      <td>False</td>\n",
              "      <td>True</td>\n",
              "    </tr>\n",
              "    <tr>\n",
              "      <th>3</th>\n",
              "      <td>False</td>\n",
              "      <td>False</td>\n",
              "      <td>False</td>\n",
              "      <td>False</td>\n",
              "      <td>False</td>\n",
              "      <td>False</td>\n",
              "      <td>False</td>\n",
              "      <td>False</td>\n",
              "      <td>False</td>\n",
              "      <td>True</td>\n",
              "      <td>...</td>\n",
              "      <td>True</td>\n",
              "      <td>False</td>\n",
              "      <td>False</td>\n",
              "      <td>False</td>\n",
              "      <td>False</td>\n",
              "      <td>False</td>\n",
              "      <td>False</td>\n",
              "      <td>True</td>\n",
              "      <td>False</td>\n",
              "      <td>True</td>\n",
              "    </tr>\n",
              "    <tr>\n",
              "      <th>4</th>\n",
              "      <td>False</td>\n",
              "      <td>False</td>\n",
              "      <td>False</td>\n",
              "      <td>False</td>\n",
              "      <td>False</td>\n",
              "      <td>False</td>\n",
              "      <td>False</td>\n",
              "      <td>False</td>\n",
              "      <td>False</td>\n",
              "      <td>True</td>\n",
              "      <td>...</td>\n",
              "      <td>True</td>\n",
              "      <td>False</td>\n",
              "      <td>False</td>\n",
              "      <td>True</td>\n",
              "      <td>False</td>\n",
              "      <td>False</td>\n",
              "      <td>False</td>\n",
              "      <td>True</td>\n",
              "      <td>False</td>\n",
              "      <td>True</td>\n",
              "    </tr>\n",
              "  </tbody>\n",
              "</table>\n",
              "<p>5 rows × 41 columns</p>\n",
              "</div>\n",
              "    <div class=\"colab-df-buttons\">\n",
              "\n",
              "  <div class=\"colab-df-container\">\n",
              "    <button class=\"colab-df-convert\" onclick=\"convertToInteractive('df-38346392-2876-4ec8-93af-8fba26a85af5')\"\n",
              "            title=\"Convert this dataframe to an interactive table.\"\n",
              "            style=\"display:none;\">\n",
              "\n",
              "  <svg xmlns=\"http://www.w3.org/2000/svg\" height=\"24px\" viewBox=\"0 -960 960 960\">\n",
              "    <path d=\"M120-120v-720h720v720H120Zm60-500h600v-160H180v160Zm220 220h160v-160H400v160Zm0 220h160v-160H400v160ZM180-400h160v-160H180v160Zm440 0h160v-160H620v160ZM180-180h160v-160H180v160Zm440 0h160v-160H620v160Z\"/>\n",
              "  </svg>\n",
              "    </button>\n",
              "\n",
              "  <style>\n",
              "    .colab-df-container {\n",
              "      display:flex;\n",
              "      gap: 12px;\n",
              "    }\n",
              "\n",
              "    .colab-df-convert {\n",
              "      background-color: #E8F0FE;\n",
              "      border: none;\n",
              "      border-radius: 50%;\n",
              "      cursor: pointer;\n",
              "      display: none;\n",
              "      fill: #1967D2;\n",
              "      height: 32px;\n",
              "      padding: 0 0 0 0;\n",
              "      width: 32px;\n",
              "    }\n",
              "\n",
              "    .colab-df-convert:hover {\n",
              "      background-color: #E2EBFA;\n",
              "      box-shadow: 0px 1px 2px rgba(60, 64, 67, 0.3), 0px 1px 3px 1px rgba(60, 64, 67, 0.15);\n",
              "      fill: #174EA6;\n",
              "    }\n",
              "\n",
              "    .colab-df-buttons div {\n",
              "      margin-bottom: 4px;\n",
              "    }\n",
              "\n",
              "    [theme=dark] .colab-df-convert {\n",
              "      background-color: #3B4455;\n",
              "      fill: #D2E3FC;\n",
              "    }\n",
              "\n",
              "    [theme=dark] .colab-df-convert:hover {\n",
              "      background-color: #434B5C;\n",
              "      box-shadow: 0px 1px 3px 1px rgba(0, 0, 0, 0.15);\n",
              "      filter: drop-shadow(0px 1px 2px rgba(0, 0, 0, 0.3));\n",
              "      fill: #FFFFFF;\n",
              "    }\n",
              "  </style>\n",
              "\n",
              "    <script>\n",
              "      const buttonEl =\n",
              "        document.querySelector('#df-38346392-2876-4ec8-93af-8fba26a85af5 button.colab-df-convert');\n",
              "      buttonEl.style.display =\n",
              "        google.colab.kernel.accessAllowed ? 'block' : 'none';\n",
              "\n",
              "      async function convertToInteractive(key) {\n",
              "        const element = document.querySelector('#df-38346392-2876-4ec8-93af-8fba26a85af5');\n",
              "        const dataTable =\n",
              "          await google.colab.kernel.invokeFunction('convertToInteractive',\n",
              "                                                    [key], {});\n",
              "        if (!dataTable) return;\n",
              "\n",
              "        const docLinkHtml = 'Like what you see? Visit the ' +\n",
              "          '<a target=\"_blank\" href=https://colab.research.google.com/notebooks/data_table.ipynb>data table notebook</a>'\n",
              "          + ' to learn more about interactive tables.';\n",
              "        element.innerHTML = '';\n",
              "        dataTable['output_type'] = 'display_data';\n",
              "        await google.colab.output.renderOutput(dataTable, element);\n",
              "        const docLink = document.createElement('div');\n",
              "        docLink.innerHTML = docLinkHtml;\n",
              "        element.appendChild(docLink);\n",
              "      }\n",
              "    </script>\n",
              "  </div>\n",
              "\n",
              "\n",
              "<div id=\"df-3f591ff3-74b3-4c94-8487-a693a61ab11e\">\n",
              "  <button class=\"colab-df-quickchart\" onclick=\"quickchart('df-3f591ff3-74b3-4c94-8487-a693a61ab11e')\"\n",
              "            title=\"Suggest charts\"\n",
              "            style=\"display:none;\">\n",
              "\n",
              "<svg xmlns=\"http://www.w3.org/2000/svg\" height=\"24px\"viewBox=\"0 0 24 24\"\n",
              "     width=\"24px\">\n",
              "    <g>\n",
              "        <path d=\"M19 3H5c-1.1 0-2 .9-2 2v14c0 1.1.9 2 2 2h14c1.1 0 2-.9 2-2V5c0-1.1-.9-2-2-2zM9 17H7v-7h2v7zm4 0h-2V7h2v10zm4 0h-2v-4h2v4z\"/>\n",
              "    </g>\n",
              "</svg>\n",
              "  </button>\n",
              "\n",
              "<style>\n",
              "  .colab-df-quickchart {\n",
              "      --bg-color: #E8F0FE;\n",
              "      --fill-color: #1967D2;\n",
              "      --hover-bg-color: #E2EBFA;\n",
              "      --hover-fill-color: #174EA6;\n",
              "      --disabled-fill-color: #AAA;\n",
              "      --disabled-bg-color: #DDD;\n",
              "  }\n",
              "\n",
              "  [theme=dark] .colab-df-quickchart {\n",
              "      --bg-color: #3B4455;\n",
              "      --fill-color: #D2E3FC;\n",
              "      --hover-bg-color: #434B5C;\n",
              "      --hover-fill-color: #FFFFFF;\n",
              "      --disabled-bg-color: #3B4455;\n",
              "      --disabled-fill-color: #666;\n",
              "  }\n",
              "\n",
              "  .colab-df-quickchart {\n",
              "    background-color: var(--bg-color);\n",
              "    border: none;\n",
              "    border-radius: 50%;\n",
              "    cursor: pointer;\n",
              "    display: none;\n",
              "    fill: var(--fill-color);\n",
              "    height: 32px;\n",
              "    padding: 0;\n",
              "    width: 32px;\n",
              "  }\n",
              "\n",
              "  .colab-df-quickchart:hover {\n",
              "    background-color: var(--hover-bg-color);\n",
              "    box-shadow: 0 1px 2px rgba(60, 64, 67, 0.3), 0 1px 3px 1px rgba(60, 64, 67, 0.15);\n",
              "    fill: var(--button-hover-fill-color);\n",
              "  }\n",
              "\n",
              "  .colab-df-quickchart-complete:disabled,\n",
              "  .colab-df-quickchart-complete:disabled:hover {\n",
              "    background-color: var(--disabled-bg-color);\n",
              "    fill: var(--disabled-fill-color);\n",
              "    box-shadow: none;\n",
              "  }\n",
              "\n",
              "  .colab-df-spinner {\n",
              "    border: 2px solid var(--fill-color);\n",
              "    border-color: transparent;\n",
              "    border-bottom-color: var(--fill-color);\n",
              "    animation:\n",
              "      spin 1s steps(1) infinite;\n",
              "  }\n",
              "\n",
              "  @keyframes spin {\n",
              "    0% {\n",
              "      border-color: transparent;\n",
              "      border-bottom-color: var(--fill-color);\n",
              "      border-left-color: var(--fill-color);\n",
              "    }\n",
              "    20% {\n",
              "      border-color: transparent;\n",
              "      border-left-color: var(--fill-color);\n",
              "      border-top-color: var(--fill-color);\n",
              "    }\n",
              "    30% {\n",
              "      border-color: transparent;\n",
              "      border-left-color: var(--fill-color);\n",
              "      border-top-color: var(--fill-color);\n",
              "      border-right-color: var(--fill-color);\n",
              "    }\n",
              "    40% {\n",
              "      border-color: transparent;\n",
              "      border-right-color: var(--fill-color);\n",
              "      border-top-color: var(--fill-color);\n",
              "    }\n",
              "    60% {\n",
              "      border-color: transparent;\n",
              "      border-right-color: var(--fill-color);\n",
              "    }\n",
              "    80% {\n",
              "      border-color: transparent;\n",
              "      border-right-color: var(--fill-color);\n",
              "      border-bottom-color: var(--fill-color);\n",
              "    }\n",
              "    90% {\n",
              "      border-color: transparent;\n",
              "      border-bottom-color: var(--fill-color);\n",
              "    }\n",
              "  }\n",
              "</style>\n",
              "\n",
              "  <script>\n",
              "    async function quickchart(key) {\n",
              "      const quickchartButtonEl =\n",
              "        document.querySelector('#' + key + ' button');\n",
              "      quickchartButtonEl.disabled = true;  // To prevent multiple clicks.\n",
              "      quickchartButtonEl.classList.add('colab-df-spinner');\n",
              "      try {\n",
              "        const charts = await google.colab.kernel.invokeFunction(\n",
              "            'suggestCharts', [key], {});\n",
              "      } catch (error) {\n",
              "        console.error('Error during call to suggestCharts:', error);\n",
              "      }\n",
              "      quickchartButtonEl.classList.remove('colab-df-spinner');\n",
              "      quickchartButtonEl.classList.add('colab-df-quickchart-complete');\n",
              "    }\n",
              "    (() => {\n",
              "      let quickchartButtonEl =\n",
              "        document.querySelector('#df-3f591ff3-74b3-4c94-8487-a693a61ab11e button');\n",
              "      quickchartButtonEl.style.display =\n",
              "        google.colab.kernel.accessAllowed ? 'block' : 'none';\n",
              "    })();\n",
              "  </script>\n",
              "</div>\n",
              "\n",
              "    </div>\n",
              "  </div>\n"
            ],
            "application/vnd.google.colaboratory.intrinsic+json": {
              "type": "dataframe",
              "variable_name": "X"
            }
          },
          "metadata": {},
          "execution_count": 27
        }
      ],
      "source": [
        "X.head()"
      ]
    },
    {
      "cell_type": "code",
      "execution_count": null,
      "metadata": {
        "colab": {
          "base_uri": "https://localhost:8080/",
          "height": 178
        },
        "id": "X8mq_CO8j_6F",
        "outputId": "6022b256-cbba-4589-ef42-726ca6ba4ea6"
      },
      "outputs": [
        {
          "output_type": "execute_result",
          "data": {
            "text/plain": [
              "anc_follow_up_status\n",
              "complete ANC follow up      2323\n",
              "Incomplete ANC follow up    1656\n",
              "Name: count, dtype: int64"
            ],
            "text/html": [
              "<div>\n",
              "<style scoped>\n",
              "    .dataframe tbody tr th:only-of-type {\n",
              "        vertical-align: middle;\n",
              "    }\n",
              "\n",
              "    .dataframe tbody tr th {\n",
              "        vertical-align: top;\n",
              "    }\n",
              "\n",
              "    .dataframe thead th {\n",
              "        text-align: right;\n",
              "    }\n",
              "</style>\n",
              "<table border=\"1\" class=\"dataframe\">\n",
              "  <thead>\n",
              "    <tr style=\"text-align: right;\">\n",
              "      <th></th>\n",
              "      <th>count</th>\n",
              "    </tr>\n",
              "    <tr>\n",
              "      <th>anc_follow_up_status</th>\n",
              "      <th></th>\n",
              "    </tr>\n",
              "  </thead>\n",
              "  <tbody>\n",
              "    <tr>\n",
              "      <th>complete ANC follow up</th>\n",
              "      <td>2323</td>\n",
              "    </tr>\n",
              "    <tr>\n",
              "      <th>Incomplete ANC follow up</th>\n",
              "      <td>1656</td>\n",
              "    </tr>\n",
              "  </tbody>\n",
              "</table>\n",
              "</div><br><label><b>dtype:</b> int64</label>"
            ]
          },
          "metadata": {},
          "execution_count": 28
        }
      ],
      "source": [
        "Y.value_counts()"
      ]
    },
    {
      "cell_type": "code",
      "source": [
        "# prompt: edit the above code to generate the group in ascending order in the table and generate the table\n",
        "\n",
        "import pandas as pd\n",
        "def generate_feature_table(data, features):\n",
        "    \"\"\"Generates a table with feature names, frequencies, and percentages,\n",
        "       sorting groups in ascending order.\n",
        "\n",
        "    Args:\n",
        "        data: Pandas DataFrame containing the data.\n",
        "        features: List of feature names to include in the table.\n",
        "\n",
        "    Returns:\n",
        "        Pandas DataFrame representing the feature table.\n",
        "    \"\"\"\n",
        "    feature_table = []\n",
        "    for feature in features:\n",
        "        value_counts = data[feature].value_counts().sort_index() # Sort by group in ascending order\n",
        "        total = len(data)\n",
        "        for value, count in value_counts.items():\n",
        "            percentage = (count / total) * 100\n",
        "            feature_table.append([feature, value, count, percentage])\n",
        "\n",
        "    return pd.DataFrame(feature_table, columns=['Feature', 'Group', 'Frequency', 'Percentage'])\n",
        "\n",
        "# Example usage (replace with your actual data and features)\n",
        "features_to_analyze = ['Region', 'Residence', 'Education Level', 'Religion',\n",
        "        'Age of Household Head',\n",
        "       'Age of the participants', 'Household size', 'Marital status',\n",
        "        'wealth index']\n",
        "\n",
        "feature_table = generate_feature_table(data2, features_to_analyze)\n",
        "\n",
        "# Export the table to a CSV file\n",
        "feature_table.to_csv('feature_table.csv', index=False)\n",
        "\n",
        "# Download the CSV file\n",
        "files.download('feature_table.csv')\n",
        "\n",
        "# Display the table in the notebook\n",
        "feature_table\n"
      ],
      "metadata": {
        "colab": {
          "base_uri": "https://localhost:8080/",
          "height": 1000
        },
        "id": "6orURUzUujDL",
        "outputId": "8beb7181-4579-478d-f7c5-5ccc3bdb2c7f"
      },
      "execution_count": null,
      "outputs": [
        {
          "output_type": "display_data",
          "data": {
            "text/plain": [
              "<IPython.core.display.Javascript object>"
            ],
            "application/javascript": [
              "\n",
              "    async function download(id, filename, size) {\n",
              "      if (!google.colab.kernel.accessAllowed) {\n",
              "        return;\n",
              "      }\n",
              "      const div = document.createElement('div');\n",
              "      const label = document.createElement('label');\n",
              "      label.textContent = `Downloading \"${filename}\": `;\n",
              "      div.appendChild(label);\n",
              "      const progress = document.createElement('progress');\n",
              "      progress.max = size;\n",
              "      div.appendChild(progress);\n",
              "      document.body.appendChild(div);\n",
              "\n",
              "      const buffers = [];\n",
              "      let downloaded = 0;\n",
              "\n",
              "      const channel = await google.colab.kernel.comms.open(id);\n",
              "      // Send a message to notify the kernel that we're ready.\n",
              "      channel.send({})\n",
              "\n",
              "      for await (const message of channel.messages) {\n",
              "        // Send a message to notify the kernel that we're ready.\n",
              "        channel.send({})\n",
              "        if (message.buffers) {\n",
              "          for (const buffer of message.buffers) {\n",
              "            buffers.push(buffer);\n",
              "            downloaded += buffer.byteLength;\n",
              "            progress.value = downloaded;\n",
              "          }\n",
              "        }\n",
              "      }\n",
              "      const blob = new Blob(buffers, {type: 'application/binary'});\n",
              "      const a = document.createElement('a');\n",
              "      a.href = window.URL.createObjectURL(blob);\n",
              "      a.download = filename;\n",
              "      div.appendChild(a);\n",
              "      a.click();\n",
              "      div.remove();\n",
              "    }\n",
              "  "
            ]
          },
          "metadata": {}
        },
        {
          "output_type": "display_data",
          "data": {
            "text/plain": [
              "<IPython.core.display.Javascript object>"
            ],
            "application/javascript": [
              "download(\"download_026dc898-8970-4185-b6c4-14ad0a648ade\", \"feature_table.csv\", 1694)"
            ]
          },
          "metadata": {}
        },
        {
          "output_type": "execute_result",
          "data": {
            "text/plain": [
              "                    Feature                       Group  Frequency  Percentage\n",
              "0                    Region                 Addis Ababa        236    5.931138\n",
              "1                    Region                        Afar        389    9.776326\n",
              "2                    Region                      Amhara        408   10.253833\n",
              "3                    Region                 Benishangul        371    9.323951\n",
              "4                    Region                   Dire Dawa        282    7.087208\n",
              "5                    Region                     Gambela        338    8.494597\n",
              "6                    Region                      Harari        307    7.715506\n",
              "7                    Region                      Oromia        491   12.339784\n",
              "8                    Region                       SNNPR        469   11.786881\n",
              "9                    Region                      Somali        342    8.595124\n",
              "10                   Region                      Tigray        346    8.695652\n",
              "11                Residence                       Rural       2975   74.767530\n",
              "12                Residence                       Urban       1004   25.232470\n",
              "13          Education Level         No formal education       2065   51.897462\n",
              "14          Education Level            Primar Education       1306   32.822317\n",
              "15          Education Level          Secondor and above        608   15.280221\n",
              "16                 Religion                   Christian       2069   51.997989\n",
              "17                 Religion                      Muslim       1862   46.795677\n",
              "18                 Religion                      others         48    1.206333\n",
              "19    Age of Household Head              15 to 24 years        251    6.308118\n",
              "20    Age of Household Head              25 to 34 years       1438   36.139734\n",
              "21    Age of Household Head              35 to 49 years       1664   41.819553\n",
              "22    Age of Household Head              Above 50 years        626   15.732596\n",
              "23  Age of the participants               15 - 24 years       1054   26.489068\n",
              "24  Age of the participants               25 - 34 years       2034   51.118371\n",
              "25  Age of the participants               35 - 49 years        891   22.392561\n",
              "26           Household size              1 to 3 members        580   14.576527\n",
              "27           Household size              4 to 5 members       1340   33.676803\n",
              "28           Household size         6 and above members       2059   51.746670\n",
              "29           Marital status                     Married       3686   92.636341\n",
              "30           Marital status               Never married         29    0.728826\n",
              "31           Marital status  widowed/divorced/separated        264    6.634833\n",
              "32             wealth index                      Middle        586   14.727318\n",
              "33             wealth index                     Poorest       1872   47.046997\n",
              "34             wealth index                     Richest       1521   38.225685"
            ],
            "text/html": [
              "\n",
              "  <div id=\"df-bc0083b2-6815-4738-9a4c-86557c6ec5a6\" class=\"colab-df-container\">\n",
              "    <div>\n",
              "<style scoped>\n",
              "    .dataframe tbody tr th:only-of-type {\n",
              "        vertical-align: middle;\n",
              "    }\n",
              "\n",
              "    .dataframe tbody tr th {\n",
              "        vertical-align: top;\n",
              "    }\n",
              "\n",
              "    .dataframe thead th {\n",
              "        text-align: right;\n",
              "    }\n",
              "</style>\n",
              "<table border=\"1\" class=\"dataframe\">\n",
              "  <thead>\n",
              "    <tr style=\"text-align: right;\">\n",
              "      <th></th>\n",
              "      <th>Feature</th>\n",
              "      <th>Group</th>\n",
              "      <th>Frequency</th>\n",
              "      <th>Percentage</th>\n",
              "    </tr>\n",
              "  </thead>\n",
              "  <tbody>\n",
              "    <tr>\n",
              "      <th>0</th>\n",
              "      <td>Region</td>\n",
              "      <td>Addis Ababa</td>\n",
              "      <td>236</td>\n",
              "      <td>5.931138</td>\n",
              "    </tr>\n",
              "    <tr>\n",
              "      <th>1</th>\n",
              "      <td>Region</td>\n",
              "      <td>Afar</td>\n",
              "      <td>389</td>\n",
              "      <td>9.776326</td>\n",
              "    </tr>\n",
              "    <tr>\n",
              "      <th>2</th>\n",
              "      <td>Region</td>\n",
              "      <td>Amhara</td>\n",
              "      <td>408</td>\n",
              "      <td>10.253833</td>\n",
              "    </tr>\n",
              "    <tr>\n",
              "      <th>3</th>\n",
              "      <td>Region</td>\n",
              "      <td>Benishangul</td>\n",
              "      <td>371</td>\n",
              "      <td>9.323951</td>\n",
              "    </tr>\n",
              "    <tr>\n",
              "      <th>4</th>\n",
              "      <td>Region</td>\n",
              "      <td>Dire Dawa</td>\n",
              "      <td>282</td>\n",
              "      <td>7.087208</td>\n",
              "    </tr>\n",
              "    <tr>\n",
              "      <th>5</th>\n",
              "      <td>Region</td>\n",
              "      <td>Gambela</td>\n",
              "      <td>338</td>\n",
              "      <td>8.494597</td>\n",
              "    </tr>\n",
              "    <tr>\n",
              "      <th>6</th>\n",
              "      <td>Region</td>\n",
              "      <td>Harari</td>\n",
              "      <td>307</td>\n",
              "      <td>7.715506</td>\n",
              "    </tr>\n",
              "    <tr>\n",
              "      <th>7</th>\n",
              "      <td>Region</td>\n",
              "      <td>Oromia</td>\n",
              "      <td>491</td>\n",
              "      <td>12.339784</td>\n",
              "    </tr>\n",
              "    <tr>\n",
              "      <th>8</th>\n",
              "      <td>Region</td>\n",
              "      <td>SNNPR</td>\n",
              "      <td>469</td>\n",
              "      <td>11.786881</td>\n",
              "    </tr>\n",
              "    <tr>\n",
              "      <th>9</th>\n",
              "      <td>Region</td>\n",
              "      <td>Somali</td>\n",
              "      <td>342</td>\n",
              "      <td>8.595124</td>\n",
              "    </tr>\n",
              "    <tr>\n",
              "      <th>10</th>\n",
              "      <td>Region</td>\n",
              "      <td>Tigray</td>\n",
              "      <td>346</td>\n",
              "      <td>8.695652</td>\n",
              "    </tr>\n",
              "    <tr>\n",
              "      <th>11</th>\n",
              "      <td>Residence</td>\n",
              "      <td>Rural</td>\n",
              "      <td>2975</td>\n",
              "      <td>74.767530</td>\n",
              "    </tr>\n",
              "    <tr>\n",
              "      <th>12</th>\n",
              "      <td>Residence</td>\n",
              "      <td>Urban</td>\n",
              "      <td>1004</td>\n",
              "      <td>25.232470</td>\n",
              "    </tr>\n",
              "    <tr>\n",
              "      <th>13</th>\n",
              "      <td>Education Level</td>\n",
              "      <td>No formal education</td>\n",
              "      <td>2065</td>\n",
              "      <td>51.897462</td>\n",
              "    </tr>\n",
              "    <tr>\n",
              "      <th>14</th>\n",
              "      <td>Education Level</td>\n",
              "      <td>Primar Education</td>\n",
              "      <td>1306</td>\n",
              "      <td>32.822317</td>\n",
              "    </tr>\n",
              "    <tr>\n",
              "      <th>15</th>\n",
              "      <td>Education Level</td>\n",
              "      <td>Secondor and above</td>\n",
              "      <td>608</td>\n",
              "      <td>15.280221</td>\n",
              "    </tr>\n",
              "    <tr>\n",
              "      <th>16</th>\n",
              "      <td>Religion</td>\n",
              "      <td>Christian</td>\n",
              "      <td>2069</td>\n",
              "      <td>51.997989</td>\n",
              "    </tr>\n",
              "    <tr>\n",
              "      <th>17</th>\n",
              "      <td>Religion</td>\n",
              "      <td>Muslim</td>\n",
              "      <td>1862</td>\n",
              "      <td>46.795677</td>\n",
              "    </tr>\n",
              "    <tr>\n",
              "      <th>18</th>\n",
              "      <td>Religion</td>\n",
              "      <td>others</td>\n",
              "      <td>48</td>\n",
              "      <td>1.206333</td>\n",
              "    </tr>\n",
              "    <tr>\n",
              "      <th>19</th>\n",
              "      <td>Age of Household Head</td>\n",
              "      <td>15 to 24 years</td>\n",
              "      <td>251</td>\n",
              "      <td>6.308118</td>\n",
              "    </tr>\n",
              "    <tr>\n",
              "      <th>20</th>\n",
              "      <td>Age of Household Head</td>\n",
              "      <td>25 to 34 years</td>\n",
              "      <td>1438</td>\n",
              "      <td>36.139734</td>\n",
              "    </tr>\n",
              "    <tr>\n",
              "      <th>21</th>\n",
              "      <td>Age of Household Head</td>\n",
              "      <td>35 to 49 years</td>\n",
              "      <td>1664</td>\n",
              "      <td>41.819553</td>\n",
              "    </tr>\n",
              "    <tr>\n",
              "      <th>22</th>\n",
              "      <td>Age of Household Head</td>\n",
              "      <td>Above 50 years</td>\n",
              "      <td>626</td>\n",
              "      <td>15.732596</td>\n",
              "    </tr>\n",
              "    <tr>\n",
              "      <th>23</th>\n",
              "      <td>Age of the participants</td>\n",
              "      <td>15 - 24 years</td>\n",
              "      <td>1054</td>\n",
              "      <td>26.489068</td>\n",
              "    </tr>\n",
              "    <tr>\n",
              "      <th>24</th>\n",
              "      <td>Age of the participants</td>\n",
              "      <td>25 - 34 years</td>\n",
              "      <td>2034</td>\n",
              "      <td>51.118371</td>\n",
              "    </tr>\n",
              "    <tr>\n",
              "      <th>25</th>\n",
              "      <td>Age of the participants</td>\n",
              "      <td>35 - 49 years</td>\n",
              "      <td>891</td>\n",
              "      <td>22.392561</td>\n",
              "    </tr>\n",
              "    <tr>\n",
              "      <th>26</th>\n",
              "      <td>Household size</td>\n",
              "      <td>1 to 3 members</td>\n",
              "      <td>580</td>\n",
              "      <td>14.576527</td>\n",
              "    </tr>\n",
              "    <tr>\n",
              "      <th>27</th>\n",
              "      <td>Household size</td>\n",
              "      <td>4 to 5 members</td>\n",
              "      <td>1340</td>\n",
              "      <td>33.676803</td>\n",
              "    </tr>\n",
              "    <tr>\n",
              "      <th>28</th>\n",
              "      <td>Household size</td>\n",
              "      <td>6 and above members</td>\n",
              "      <td>2059</td>\n",
              "      <td>51.746670</td>\n",
              "    </tr>\n",
              "    <tr>\n",
              "      <th>29</th>\n",
              "      <td>Marital status</td>\n",
              "      <td>Married</td>\n",
              "      <td>3686</td>\n",
              "      <td>92.636341</td>\n",
              "    </tr>\n",
              "    <tr>\n",
              "      <th>30</th>\n",
              "      <td>Marital status</td>\n",
              "      <td>Never married</td>\n",
              "      <td>29</td>\n",
              "      <td>0.728826</td>\n",
              "    </tr>\n",
              "    <tr>\n",
              "      <th>31</th>\n",
              "      <td>Marital status</td>\n",
              "      <td>widowed/divorced/separated</td>\n",
              "      <td>264</td>\n",
              "      <td>6.634833</td>\n",
              "    </tr>\n",
              "    <tr>\n",
              "      <th>32</th>\n",
              "      <td>wealth index</td>\n",
              "      <td>Middle</td>\n",
              "      <td>586</td>\n",
              "      <td>14.727318</td>\n",
              "    </tr>\n",
              "    <tr>\n",
              "      <th>33</th>\n",
              "      <td>wealth index</td>\n",
              "      <td>Poorest</td>\n",
              "      <td>1872</td>\n",
              "      <td>47.046997</td>\n",
              "    </tr>\n",
              "    <tr>\n",
              "      <th>34</th>\n",
              "      <td>wealth index</td>\n",
              "      <td>Richest</td>\n",
              "      <td>1521</td>\n",
              "      <td>38.225685</td>\n",
              "    </tr>\n",
              "  </tbody>\n",
              "</table>\n",
              "</div>\n",
              "    <div class=\"colab-df-buttons\">\n",
              "\n",
              "  <div class=\"colab-df-container\">\n",
              "    <button class=\"colab-df-convert\" onclick=\"convertToInteractive('df-bc0083b2-6815-4738-9a4c-86557c6ec5a6')\"\n",
              "            title=\"Convert this dataframe to an interactive table.\"\n",
              "            style=\"display:none;\">\n",
              "\n",
              "  <svg xmlns=\"http://www.w3.org/2000/svg\" height=\"24px\" viewBox=\"0 -960 960 960\">\n",
              "    <path d=\"M120-120v-720h720v720H120Zm60-500h600v-160H180v160Zm220 220h160v-160H400v160Zm0 220h160v-160H400v160ZM180-400h160v-160H180v160Zm440 0h160v-160H620v160ZM180-180h160v-160H180v160Zm440 0h160v-160H620v160Z\"/>\n",
              "  </svg>\n",
              "    </button>\n",
              "\n",
              "  <style>\n",
              "    .colab-df-container {\n",
              "      display:flex;\n",
              "      gap: 12px;\n",
              "    }\n",
              "\n",
              "    .colab-df-convert {\n",
              "      background-color: #E8F0FE;\n",
              "      border: none;\n",
              "      border-radius: 50%;\n",
              "      cursor: pointer;\n",
              "      display: none;\n",
              "      fill: #1967D2;\n",
              "      height: 32px;\n",
              "      padding: 0 0 0 0;\n",
              "      width: 32px;\n",
              "    }\n",
              "\n",
              "    .colab-df-convert:hover {\n",
              "      background-color: #E2EBFA;\n",
              "      box-shadow: 0px 1px 2px rgba(60, 64, 67, 0.3), 0px 1px 3px 1px rgba(60, 64, 67, 0.15);\n",
              "      fill: #174EA6;\n",
              "    }\n",
              "\n",
              "    .colab-df-buttons div {\n",
              "      margin-bottom: 4px;\n",
              "    }\n",
              "\n",
              "    [theme=dark] .colab-df-convert {\n",
              "      background-color: #3B4455;\n",
              "      fill: #D2E3FC;\n",
              "    }\n",
              "\n",
              "    [theme=dark] .colab-df-convert:hover {\n",
              "      background-color: #434B5C;\n",
              "      box-shadow: 0px 1px 3px 1px rgba(0, 0, 0, 0.15);\n",
              "      filter: drop-shadow(0px 1px 2px rgba(0, 0, 0, 0.3));\n",
              "      fill: #FFFFFF;\n",
              "    }\n",
              "  </style>\n",
              "\n",
              "    <script>\n",
              "      const buttonEl =\n",
              "        document.querySelector('#df-bc0083b2-6815-4738-9a4c-86557c6ec5a6 button.colab-df-convert');\n",
              "      buttonEl.style.display =\n",
              "        google.colab.kernel.accessAllowed ? 'block' : 'none';\n",
              "\n",
              "      async function convertToInteractive(key) {\n",
              "        const element = document.querySelector('#df-bc0083b2-6815-4738-9a4c-86557c6ec5a6');\n",
              "        const dataTable =\n",
              "          await google.colab.kernel.invokeFunction('convertToInteractive',\n",
              "                                                    [key], {});\n",
              "        if (!dataTable) return;\n",
              "\n",
              "        const docLinkHtml = 'Like what you see? Visit the ' +\n",
              "          '<a target=\"_blank\" href=https://colab.research.google.com/notebooks/data_table.ipynb>data table notebook</a>'\n",
              "          + ' to learn more about interactive tables.';\n",
              "        element.innerHTML = '';\n",
              "        dataTable['output_type'] = 'display_data';\n",
              "        await google.colab.output.renderOutput(dataTable, element);\n",
              "        const docLink = document.createElement('div');\n",
              "        docLink.innerHTML = docLinkHtml;\n",
              "        element.appendChild(docLink);\n",
              "      }\n",
              "    </script>\n",
              "  </div>\n",
              "\n",
              "\n",
              "<div id=\"df-a53ccf5b-a56c-4c5b-b71c-9550afa115f6\">\n",
              "  <button class=\"colab-df-quickchart\" onclick=\"quickchart('df-a53ccf5b-a56c-4c5b-b71c-9550afa115f6')\"\n",
              "            title=\"Suggest charts\"\n",
              "            style=\"display:none;\">\n",
              "\n",
              "<svg xmlns=\"http://www.w3.org/2000/svg\" height=\"24px\"viewBox=\"0 0 24 24\"\n",
              "     width=\"24px\">\n",
              "    <g>\n",
              "        <path d=\"M19 3H5c-1.1 0-2 .9-2 2v14c0 1.1.9 2 2 2h14c1.1 0 2-.9 2-2V5c0-1.1-.9-2-2-2zM9 17H7v-7h2v7zm4 0h-2V7h2v10zm4 0h-2v-4h2v4z\"/>\n",
              "    </g>\n",
              "</svg>\n",
              "  </button>\n",
              "\n",
              "<style>\n",
              "  .colab-df-quickchart {\n",
              "      --bg-color: #E8F0FE;\n",
              "      --fill-color: #1967D2;\n",
              "      --hover-bg-color: #E2EBFA;\n",
              "      --hover-fill-color: #174EA6;\n",
              "      --disabled-fill-color: #AAA;\n",
              "      --disabled-bg-color: #DDD;\n",
              "  }\n",
              "\n",
              "  [theme=dark] .colab-df-quickchart {\n",
              "      --bg-color: #3B4455;\n",
              "      --fill-color: #D2E3FC;\n",
              "      --hover-bg-color: #434B5C;\n",
              "      --hover-fill-color: #FFFFFF;\n",
              "      --disabled-bg-color: #3B4455;\n",
              "      --disabled-fill-color: #666;\n",
              "  }\n",
              "\n",
              "  .colab-df-quickchart {\n",
              "    background-color: var(--bg-color);\n",
              "    border: none;\n",
              "    border-radius: 50%;\n",
              "    cursor: pointer;\n",
              "    display: none;\n",
              "    fill: var(--fill-color);\n",
              "    height: 32px;\n",
              "    padding: 0;\n",
              "    width: 32px;\n",
              "  }\n",
              "\n",
              "  .colab-df-quickchart:hover {\n",
              "    background-color: var(--hover-bg-color);\n",
              "    box-shadow: 0 1px 2px rgba(60, 64, 67, 0.3), 0 1px 3px 1px rgba(60, 64, 67, 0.15);\n",
              "    fill: var(--button-hover-fill-color);\n",
              "  }\n",
              "\n",
              "  .colab-df-quickchart-complete:disabled,\n",
              "  .colab-df-quickchart-complete:disabled:hover {\n",
              "    background-color: var(--disabled-bg-color);\n",
              "    fill: var(--disabled-fill-color);\n",
              "    box-shadow: none;\n",
              "  }\n",
              "\n",
              "  .colab-df-spinner {\n",
              "    border: 2px solid var(--fill-color);\n",
              "    border-color: transparent;\n",
              "    border-bottom-color: var(--fill-color);\n",
              "    animation:\n",
              "      spin 1s steps(1) infinite;\n",
              "  }\n",
              "\n",
              "  @keyframes spin {\n",
              "    0% {\n",
              "      border-color: transparent;\n",
              "      border-bottom-color: var(--fill-color);\n",
              "      border-left-color: var(--fill-color);\n",
              "    }\n",
              "    20% {\n",
              "      border-color: transparent;\n",
              "      border-left-color: var(--fill-color);\n",
              "      border-top-color: var(--fill-color);\n",
              "    }\n",
              "    30% {\n",
              "      border-color: transparent;\n",
              "      border-left-color: var(--fill-color);\n",
              "      border-top-color: var(--fill-color);\n",
              "      border-right-color: var(--fill-color);\n",
              "    }\n",
              "    40% {\n",
              "      border-color: transparent;\n",
              "      border-right-color: var(--fill-color);\n",
              "      border-top-color: var(--fill-color);\n",
              "    }\n",
              "    60% {\n",
              "      border-color: transparent;\n",
              "      border-right-color: var(--fill-color);\n",
              "    }\n",
              "    80% {\n",
              "      border-color: transparent;\n",
              "      border-right-color: var(--fill-color);\n",
              "      border-bottom-color: var(--fill-color);\n",
              "    }\n",
              "    90% {\n",
              "      border-color: transparent;\n",
              "      border-bottom-color: var(--fill-color);\n",
              "    }\n",
              "  }\n",
              "</style>\n",
              "\n",
              "  <script>\n",
              "    async function quickchart(key) {\n",
              "      const quickchartButtonEl =\n",
              "        document.querySelector('#' + key + ' button');\n",
              "      quickchartButtonEl.disabled = true;  // To prevent multiple clicks.\n",
              "      quickchartButtonEl.classList.add('colab-df-spinner');\n",
              "      try {\n",
              "        const charts = await google.colab.kernel.invokeFunction(\n",
              "            'suggestCharts', [key], {});\n",
              "      } catch (error) {\n",
              "        console.error('Error during call to suggestCharts:', error);\n",
              "      }\n",
              "      quickchartButtonEl.classList.remove('colab-df-spinner');\n",
              "      quickchartButtonEl.classList.add('colab-df-quickchart-complete');\n",
              "    }\n",
              "    (() => {\n",
              "      let quickchartButtonEl =\n",
              "        document.querySelector('#df-a53ccf5b-a56c-4c5b-b71c-9550afa115f6 button');\n",
              "      quickchartButtonEl.style.display =\n",
              "        google.colab.kernel.accessAllowed ? 'block' : 'none';\n",
              "    })();\n",
              "  </script>\n",
              "</div>\n",
              "\n",
              "  <div id=\"id_813cb874-2cfb-4f1f-a25a-2d9167b76024\">\n",
              "    <style>\n",
              "      .colab-df-generate {\n",
              "        background-color: #E8F0FE;\n",
              "        border: none;\n",
              "        border-radius: 50%;\n",
              "        cursor: pointer;\n",
              "        display: none;\n",
              "        fill: #1967D2;\n",
              "        height: 32px;\n",
              "        padding: 0 0 0 0;\n",
              "        width: 32px;\n",
              "      }\n",
              "\n",
              "      .colab-df-generate:hover {\n",
              "        background-color: #E2EBFA;\n",
              "        box-shadow: 0px 1px 2px rgba(60, 64, 67, 0.3), 0px 1px 3px 1px rgba(60, 64, 67, 0.15);\n",
              "        fill: #174EA6;\n",
              "      }\n",
              "\n",
              "      [theme=dark] .colab-df-generate {\n",
              "        background-color: #3B4455;\n",
              "        fill: #D2E3FC;\n",
              "      }\n",
              "\n",
              "      [theme=dark] .colab-df-generate:hover {\n",
              "        background-color: #434B5C;\n",
              "        box-shadow: 0px 1px 3px 1px rgba(0, 0, 0, 0.15);\n",
              "        filter: drop-shadow(0px 1px 2px rgba(0, 0, 0, 0.3));\n",
              "        fill: #FFFFFF;\n",
              "      }\n",
              "    </style>\n",
              "    <button class=\"colab-df-generate\" onclick=\"generateWithVariable('feature_table')\"\n",
              "            title=\"Generate code using this dataframe.\"\n",
              "            style=\"display:none;\">\n",
              "\n",
              "  <svg xmlns=\"http://www.w3.org/2000/svg\" height=\"24px\"viewBox=\"0 0 24 24\"\n",
              "       width=\"24px\">\n",
              "    <path d=\"M7,19H8.4L18.45,9,17,7.55,7,17.6ZM5,21V16.75L18.45,3.32a2,2,0,0,1,2.83,0l1.4,1.43a1.91,1.91,0,0,1,.58,1.4,1.91,1.91,0,0,1-.58,1.4L9.25,21ZM18.45,9,17,7.55Zm-12,3A5.31,5.31,0,0,0,4.9,8.1,5.31,5.31,0,0,0,1,6.5,5.31,5.31,0,0,0,4.9,4.9,5.31,5.31,0,0,0,6.5,1,5.31,5.31,0,0,0,8.1,4.9,5.31,5.31,0,0,0,12,6.5,5.46,5.46,0,0,0,6.5,12Z\"/>\n",
              "  </svg>\n",
              "    </button>\n",
              "    <script>\n",
              "      (() => {\n",
              "      const buttonEl =\n",
              "        document.querySelector('#id_813cb874-2cfb-4f1f-a25a-2d9167b76024 button.colab-df-generate');\n",
              "      buttonEl.style.display =\n",
              "        google.colab.kernel.accessAllowed ? 'block' : 'none';\n",
              "\n",
              "      buttonEl.onclick = () => {\n",
              "        google.colab.notebook.generateWithVariable('feature_table');\n",
              "      }\n",
              "      })();\n",
              "    </script>\n",
              "  </div>\n",
              "\n",
              "    </div>\n",
              "  </div>\n"
            ],
            "application/vnd.google.colaboratory.intrinsic+json": {
              "type": "dataframe",
              "variable_name": "feature_table",
              "summary": "{\n  \"name\": \"feature_table\",\n  \"rows\": 35,\n  \"fields\": [\n    {\n      \"column\": \"Feature\",\n      \"properties\": {\n        \"dtype\": \"category\",\n        \"num_unique_values\": 9,\n        \"samples\": [\n          \"Marital status\",\n          \"Residence\",\n          \"Age of the participants\"\n        ],\n        \"semantic_type\": \"\",\n        \"description\": \"\"\n      }\n    },\n    {\n      \"column\": \"Group\",\n      \"properties\": {\n        \"dtype\": \"string\",\n        \"num_unique_values\": 35,\n        \"samples\": [\n          \"1 to 3 members\",\n          \"No formal education\",\n          \"25 - 34 years\"\n        ],\n        \"semantic_type\": \"\",\n        \"description\": \"\"\n      }\n    },\n    {\n      \"column\": \"Frequency\",\n      \"properties\": {\n        \"dtype\": \"number\",\n        \"std\": 879,\n        \"min\": 29,\n        \"max\": 3686,\n        \"num_unique_values\": 35,\n        \"samples\": [\n          580,\n          2065,\n          2034\n        ],\n        \"semantic_type\": \"\",\n        \"description\": \"\"\n      }\n    },\n    {\n      \"column\": \"Percentage\",\n      \"properties\": {\n        \"dtype\": \"number\",\n        \"std\": 22.115332156125216,\n        \"min\": 0.7288263382759487,\n        \"max\": 92.636340789143,\n        \"num_unique_values\": 35,\n        \"samples\": [\n          14.576526765518974,\n          51.89746167378738,\n          51.118371450113095\n        ],\n        \"semantic_type\": \"\",\n        \"description\": \"\"\n      }\n    }\n  ]\n}"
            }
          },
          "metadata": {},
          "execution_count": 29
        }
      ]
    },
    {
      "cell_type": "code",
      "execution_count": null,
      "metadata": {
        "colab": {
          "base_uri": "https://localhost:8080/"
        },
        "id": "1YbitpaAFS3o",
        "outputId": "b76274b4-3e4d-45bf-c9ca-9f323fd7a7e8"
      },
      "outputs": [
        {
          "output_type": "stream",
          "name": "stdout",
          "text": [
            "Requirement already satisfied: scikit-learn in /usr/local/lib/python3.11/dist-packages (1.6.1)\n",
            "Collecting imblearn\n",
            "  Downloading imblearn-0.0-py2.py3-none-any.whl.metadata (355 bytes)\n",
            "Requirement already satisfied: numpy>=1.19.5 in /usr/local/lib/python3.11/dist-packages (from scikit-learn) (1.26.4)\n",
            "Requirement already satisfied: scipy>=1.6.0 in /usr/local/lib/python3.11/dist-packages (from scikit-learn) (1.13.1)\n",
            "Requirement already satisfied: joblib>=1.2.0 in /usr/local/lib/python3.11/dist-packages (from scikit-learn) (1.4.2)\n",
            "Requirement already satisfied: threadpoolctl>=3.1.0 in /usr/local/lib/python3.11/dist-packages (from scikit-learn) (3.5.0)\n",
            "Requirement already satisfied: imbalanced-learn in /usr/local/lib/python3.11/dist-packages (from imblearn) (0.13.0)\n",
            "Requirement already satisfied: sklearn-compat<1,>=0.1 in /usr/local/lib/python3.11/dist-packages (from imbalanced-learn->imblearn) (0.1.3)\n",
            "Downloading imblearn-0.0-py2.py3-none-any.whl (1.9 kB)\n",
            "Installing collected packages: imblearn\n",
            "Successfully installed imblearn-0.0\n"
          ]
        }
      ],
      "source": [
        "# Ensure latest scikit-learn and imblearn are installed\n",
        "!pip install --upgrade scikit-learn imblearn\n",
        "\n",
        "# Restart the kernel\n",
        "import IPython\n",
        "app = IPython.Application.instance()"
      ]
    },
    {
      "cell_type": "code",
      "execution_count": null,
      "metadata": {
        "colab": {
          "base_uri": "https://localhost:8080/",
          "height": 166
        },
        "id": "KvJ_ogYqhFW8",
        "outputId": "a19f6c14-9d30-4365-baa5-71808c111a6f"
      },
      "outputs": [
        {
          "output_type": "execute_result",
          "data": {
            "text/plain": [
              "RFECV(cv=KFold(n_splits=10, random_state=None, shuffle=False),\n",
              "      estimator=RandomForestClassifier(), scoring='accuracy')"
            ],
            "text/html": [
              "<style>#sk-container-id-1 {\n",
              "  /* Definition of color scheme common for light and dark mode */\n",
              "  --sklearn-color-text: #000;\n",
              "  --sklearn-color-text-muted: #666;\n",
              "  --sklearn-color-line: gray;\n",
              "  /* Definition of color scheme for unfitted estimators */\n",
              "  --sklearn-color-unfitted-level-0: #fff5e6;\n",
              "  --sklearn-color-unfitted-level-1: #f6e4d2;\n",
              "  --sklearn-color-unfitted-level-2: #ffe0b3;\n",
              "  --sklearn-color-unfitted-level-3: chocolate;\n",
              "  /* Definition of color scheme for fitted estimators */\n",
              "  --sklearn-color-fitted-level-0: #f0f8ff;\n",
              "  --sklearn-color-fitted-level-1: #d4ebff;\n",
              "  --sklearn-color-fitted-level-2: #b3dbfd;\n",
              "  --sklearn-color-fitted-level-3: cornflowerblue;\n",
              "\n",
              "  /* Specific color for light theme */\n",
              "  --sklearn-color-text-on-default-background: var(--sg-text-color, var(--theme-code-foreground, var(--jp-content-font-color1, black)));\n",
              "  --sklearn-color-background: var(--sg-background-color, var(--theme-background, var(--jp-layout-color0, white)));\n",
              "  --sklearn-color-border-box: var(--sg-text-color, var(--theme-code-foreground, var(--jp-content-font-color1, black)));\n",
              "  --sklearn-color-icon: #696969;\n",
              "\n",
              "  @media (prefers-color-scheme: dark) {\n",
              "    /* Redefinition of color scheme for dark theme */\n",
              "    --sklearn-color-text-on-default-background: var(--sg-text-color, var(--theme-code-foreground, var(--jp-content-font-color1, white)));\n",
              "    --sklearn-color-background: var(--sg-background-color, var(--theme-background, var(--jp-layout-color0, #111)));\n",
              "    --sklearn-color-border-box: var(--sg-text-color, var(--theme-code-foreground, var(--jp-content-font-color1, white)));\n",
              "    --sklearn-color-icon: #878787;\n",
              "  }\n",
              "}\n",
              "\n",
              "#sk-container-id-1 {\n",
              "  color: var(--sklearn-color-text);\n",
              "}\n",
              "\n",
              "#sk-container-id-1 pre {\n",
              "  padding: 0;\n",
              "}\n",
              "\n",
              "#sk-container-id-1 input.sk-hidden--visually {\n",
              "  border: 0;\n",
              "  clip: rect(1px 1px 1px 1px);\n",
              "  clip: rect(1px, 1px, 1px, 1px);\n",
              "  height: 1px;\n",
              "  margin: -1px;\n",
              "  overflow: hidden;\n",
              "  padding: 0;\n",
              "  position: absolute;\n",
              "  width: 1px;\n",
              "}\n",
              "\n",
              "#sk-container-id-1 div.sk-dashed-wrapped {\n",
              "  border: 1px dashed var(--sklearn-color-line);\n",
              "  margin: 0 0.4em 0.5em 0.4em;\n",
              "  box-sizing: border-box;\n",
              "  padding-bottom: 0.4em;\n",
              "  background-color: var(--sklearn-color-background);\n",
              "}\n",
              "\n",
              "#sk-container-id-1 div.sk-container {\n",
              "  /* jupyter's `normalize.less` sets `[hidden] { display: none; }`\n",
              "     but bootstrap.min.css set `[hidden] { display: none !important; }`\n",
              "     so we also need the `!important` here to be able to override the\n",
              "     default hidden behavior on the sphinx rendered scikit-learn.org.\n",
              "     See: https://github.com/scikit-learn/scikit-learn/issues/21755 */\n",
              "  display: inline-block !important;\n",
              "  position: relative;\n",
              "}\n",
              "\n",
              "#sk-container-id-1 div.sk-text-repr-fallback {\n",
              "  display: none;\n",
              "}\n",
              "\n",
              "div.sk-parallel-item,\n",
              "div.sk-serial,\n",
              "div.sk-item {\n",
              "  /* draw centered vertical line to link estimators */\n",
              "  background-image: linear-gradient(var(--sklearn-color-text-on-default-background), var(--sklearn-color-text-on-default-background));\n",
              "  background-size: 2px 100%;\n",
              "  background-repeat: no-repeat;\n",
              "  background-position: center center;\n",
              "}\n",
              "\n",
              "/* Parallel-specific style estimator block */\n",
              "\n",
              "#sk-container-id-1 div.sk-parallel-item::after {\n",
              "  content: \"\";\n",
              "  width: 100%;\n",
              "  border-bottom: 2px solid var(--sklearn-color-text-on-default-background);\n",
              "  flex-grow: 1;\n",
              "}\n",
              "\n",
              "#sk-container-id-1 div.sk-parallel {\n",
              "  display: flex;\n",
              "  align-items: stretch;\n",
              "  justify-content: center;\n",
              "  background-color: var(--sklearn-color-background);\n",
              "  position: relative;\n",
              "}\n",
              "\n",
              "#sk-container-id-1 div.sk-parallel-item {\n",
              "  display: flex;\n",
              "  flex-direction: column;\n",
              "}\n",
              "\n",
              "#sk-container-id-1 div.sk-parallel-item:first-child::after {\n",
              "  align-self: flex-end;\n",
              "  width: 50%;\n",
              "}\n",
              "\n",
              "#sk-container-id-1 div.sk-parallel-item:last-child::after {\n",
              "  align-self: flex-start;\n",
              "  width: 50%;\n",
              "}\n",
              "\n",
              "#sk-container-id-1 div.sk-parallel-item:only-child::after {\n",
              "  width: 0;\n",
              "}\n",
              "\n",
              "/* Serial-specific style estimator block */\n",
              "\n",
              "#sk-container-id-1 div.sk-serial {\n",
              "  display: flex;\n",
              "  flex-direction: column;\n",
              "  align-items: center;\n",
              "  background-color: var(--sklearn-color-background);\n",
              "  padding-right: 1em;\n",
              "  padding-left: 1em;\n",
              "}\n",
              "\n",
              "\n",
              "/* Toggleable style: style used for estimator/Pipeline/ColumnTransformer box that is\n",
              "clickable and can be expanded/collapsed.\n",
              "- Pipeline and ColumnTransformer use this feature and define the default style\n",
              "- Estimators will overwrite some part of the style using the `sk-estimator` class\n",
              "*/\n",
              "\n",
              "/* Pipeline and ColumnTransformer style (default) */\n",
              "\n",
              "#sk-container-id-1 div.sk-toggleable {\n",
              "  /* Default theme specific background. It is overwritten whether we have a\n",
              "  specific estimator or a Pipeline/ColumnTransformer */\n",
              "  background-color: var(--sklearn-color-background);\n",
              "}\n",
              "\n",
              "/* Toggleable label */\n",
              "#sk-container-id-1 label.sk-toggleable__label {\n",
              "  cursor: pointer;\n",
              "  display: flex;\n",
              "  width: 100%;\n",
              "  margin-bottom: 0;\n",
              "  padding: 0.5em;\n",
              "  box-sizing: border-box;\n",
              "  text-align: center;\n",
              "  align-items: start;\n",
              "  justify-content: space-between;\n",
              "  gap: 0.5em;\n",
              "}\n",
              "\n",
              "#sk-container-id-1 label.sk-toggleable__label .caption {\n",
              "  font-size: 0.6rem;\n",
              "  font-weight: lighter;\n",
              "  color: var(--sklearn-color-text-muted);\n",
              "}\n",
              "\n",
              "#sk-container-id-1 label.sk-toggleable__label-arrow:before {\n",
              "  /* Arrow on the left of the label */\n",
              "  content: \"▸\";\n",
              "  float: left;\n",
              "  margin-right: 0.25em;\n",
              "  color: var(--sklearn-color-icon);\n",
              "}\n",
              "\n",
              "#sk-container-id-1 label.sk-toggleable__label-arrow:hover:before {\n",
              "  color: var(--sklearn-color-text);\n",
              "}\n",
              "\n",
              "/* Toggleable content - dropdown */\n",
              "\n",
              "#sk-container-id-1 div.sk-toggleable__content {\n",
              "  max-height: 0;\n",
              "  max-width: 0;\n",
              "  overflow: hidden;\n",
              "  text-align: left;\n",
              "  /* unfitted */\n",
              "  background-color: var(--sklearn-color-unfitted-level-0);\n",
              "}\n",
              "\n",
              "#sk-container-id-1 div.sk-toggleable__content.fitted {\n",
              "  /* fitted */\n",
              "  background-color: var(--sklearn-color-fitted-level-0);\n",
              "}\n",
              "\n",
              "#sk-container-id-1 div.sk-toggleable__content pre {\n",
              "  margin: 0.2em;\n",
              "  border-radius: 0.25em;\n",
              "  color: var(--sklearn-color-text);\n",
              "  /* unfitted */\n",
              "  background-color: var(--sklearn-color-unfitted-level-0);\n",
              "}\n",
              "\n",
              "#sk-container-id-1 div.sk-toggleable__content.fitted pre {\n",
              "  /* unfitted */\n",
              "  background-color: var(--sklearn-color-fitted-level-0);\n",
              "}\n",
              "\n",
              "#sk-container-id-1 input.sk-toggleable__control:checked~div.sk-toggleable__content {\n",
              "  /* Expand drop-down */\n",
              "  max-height: 200px;\n",
              "  max-width: 100%;\n",
              "  overflow: auto;\n",
              "}\n",
              "\n",
              "#sk-container-id-1 input.sk-toggleable__control:checked~label.sk-toggleable__label-arrow:before {\n",
              "  content: \"▾\";\n",
              "}\n",
              "\n",
              "/* Pipeline/ColumnTransformer-specific style */\n",
              "\n",
              "#sk-container-id-1 div.sk-label input.sk-toggleable__control:checked~label.sk-toggleable__label {\n",
              "  color: var(--sklearn-color-text);\n",
              "  background-color: var(--sklearn-color-unfitted-level-2);\n",
              "}\n",
              "\n",
              "#sk-container-id-1 div.sk-label.fitted input.sk-toggleable__control:checked~label.sk-toggleable__label {\n",
              "  background-color: var(--sklearn-color-fitted-level-2);\n",
              "}\n",
              "\n",
              "/* Estimator-specific style */\n",
              "\n",
              "/* Colorize estimator box */\n",
              "#sk-container-id-1 div.sk-estimator input.sk-toggleable__control:checked~label.sk-toggleable__label {\n",
              "  /* unfitted */\n",
              "  background-color: var(--sklearn-color-unfitted-level-2);\n",
              "}\n",
              "\n",
              "#sk-container-id-1 div.sk-estimator.fitted input.sk-toggleable__control:checked~label.sk-toggleable__label {\n",
              "  /* fitted */\n",
              "  background-color: var(--sklearn-color-fitted-level-2);\n",
              "}\n",
              "\n",
              "#sk-container-id-1 div.sk-label label.sk-toggleable__label,\n",
              "#sk-container-id-1 div.sk-label label {\n",
              "  /* The background is the default theme color */\n",
              "  color: var(--sklearn-color-text-on-default-background);\n",
              "}\n",
              "\n",
              "/* On hover, darken the color of the background */\n",
              "#sk-container-id-1 div.sk-label:hover label.sk-toggleable__label {\n",
              "  color: var(--sklearn-color-text);\n",
              "  background-color: var(--sklearn-color-unfitted-level-2);\n",
              "}\n",
              "\n",
              "/* Label box, darken color on hover, fitted */\n",
              "#sk-container-id-1 div.sk-label.fitted:hover label.sk-toggleable__label.fitted {\n",
              "  color: var(--sklearn-color-text);\n",
              "  background-color: var(--sklearn-color-fitted-level-2);\n",
              "}\n",
              "\n",
              "/* Estimator label */\n",
              "\n",
              "#sk-container-id-1 div.sk-label label {\n",
              "  font-family: monospace;\n",
              "  font-weight: bold;\n",
              "  display: inline-block;\n",
              "  line-height: 1.2em;\n",
              "}\n",
              "\n",
              "#sk-container-id-1 div.sk-label-container {\n",
              "  text-align: center;\n",
              "}\n",
              "\n",
              "/* Estimator-specific */\n",
              "#sk-container-id-1 div.sk-estimator {\n",
              "  font-family: monospace;\n",
              "  border: 1px dotted var(--sklearn-color-border-box);\n",
              "  border-radius: 0.25em;\n",
              "  box-sizing: border-box;\n",
              "  margin-bottom: 0.5em;\n",
              "  /* unfitted */\n",
              "  background-color: var(--sklearn-color-unfitted-level-0);\n",
              "}\n",
              "\n",
              "#sk-container-id-1 div.sk-estimator.fitted {\n",
              "  /* fitted */\n",
              "  background-color: var(--sklearn-color-fitted-level-0);\n",
              "}\n",
              "\n",
              "/* on hover */\n",
              "#sk-container-id-1 div.sk-estimator:hover {\n",
              "  /* unfitted */\n",
              "  background-color: var(--sklearn-color-unfitted-level-2);\n",
              "}\n",
              "\n",
              "#sk-container-id-1 div.sk-estimator.fitted:hover {\n",
              "  /* fitted */\n",
              "  background-color: var(--sklearn-color-fitted-level-2);\n",
              "}\n",
              "\n",
              "/* Specification for estimator info (e.g. \"i\" and \"?\") */\n",
              "\n",
              "/* Common style for \"i\" and \"?\" */\n",
              "\n",
              ".sk-estimator-doc-link,\n",
              "a:link.sk-estimator-doc-link,\n",
              "a:visited.sk-estimator-doc-link {\n",
              "  float: right;\n",
              "  font-size: smaller;\n",
              "  line-height: 1em;\n",
              "  font-family: monospace;\n",
              "  background-color: var(--sklearn-color-background);\n",
              "  border-radius: 1em;\n",
              "  height: 1em;\n",
              "  width: 1em;\n",
              "  text-decoration: none !important;\n",
              "  margin-left: 0.5em;\n",
              "  text-align: center;\n",
              "  /* unfitted */\n",
              "  border: var(--sklearn-color-unfitted-level-1) 1pt solid;\n",
              "  color: var(--sklearn-color-unfitted-level-1);\n",
              "}\n",
              "\n",
              ".sk-estimator-doc-link.fitted,\n",
              "a:link.sk-estimator-doc-link.fitted,\n",
              "a:visited.sk-estimator-doc-link.fitted {\n",
              "  /* fitted */\n",
              "  border: var(--sklearn-color-fitted-level-1) 1pt solid;\n",
              "  color: var(--sklearn-color-fitted-level-1);\n",
              "}\n",
              "\n",
              "/* On hover */\n",
              "div.sk-estimator:hover .sk-estimator-doc-link:hover,\n",
              ".sk-estimator-doc-link:hover,\n",
              "div.sk-label-container:hover .sk-estimator-doc-link:hover,\n",
              ".sk-estimator-doc-link:hover {\n",
              "  /* unfitted */\n",
              "  background-color: var(--sklearn-color-unfitted-level-3);\n",
              "  color: var(--sklearn-color-background);\n",
              "  text-decoration: none;\n",
              "}\n",
              "\n",
              "div.sk-estimator.fitted:hover .sk-estimator-doc-link.fitted:hover,\n",
              ".sk-estimator-doc-link.fitted:hover,\n",
              "div.sk-label-container:hover .sk-estimator-doc-link.fitted:hover,\n",
              ".sk-estimator-doc-link.fitted:hover {\n",
              "  /* fitted */\n",
              "  background-color: var(--sklearn-color-fitted-level-3);\n",
              "  color: var(--sklearn-color-background);\n",
              "  text-decoration: none;\n",
              "}\n",
              "\n",
              "/* Span, style for the box shown on hovering the info icon */\n",
              ".sk-estimator-doc-link span {\n",
              "  display: none;\n",
              "  z-index: 9999;\n",
              "  position: relative;\n",
              "  font-weight: normal;\n",
              "  right: .2ex;\n",
              "  padding: .5ex;\n",
              "  margin: .5ex;\n",
              "  width: min-content;\n",
              "  min-width: 20ex;\n",
              "  max-width: 50ex;\n",
              "  color: var(--sklearn-color-text);\n",
              "  box-shadow: 2pt 2pt 4pt #999;\n",
              "  /* unfitted */\n",
              "  background: var(--sklearn-color-unfitted-level-0);\n",
              "  border: .5pt solid var(--sklearn-color-unfitted-level-3);\n",
              "}\n",
              "\n",
              ".sk-estimator-doc-link.fitted span {\n",
              "  /* fitted */\n",
              "  background: var(--sklearn-color-fitted-level-0);\n",
              "  border: var(--sklearn-color-fitted-level-3);\n",
              "}\n",
              "\n",
              ".sk-estimator-doc-link:hover span {\n",
              "  display: block;\n",
              "}\n",
              "\n",
              "/* \"?\"-specific style due to the `<a>` HTML tag */\n",
              "\n",
              "#sk-container-id-1 a.estimator_doc_link {\n",
              "  float: right;\n",
              "  font-size: 1rem;\n",
              "  line-height: 1em;\n",
              "  font-family: monospace;\n",
              "  background-color: var(--sklearn-color-background);\n",
              "  border-radius: 1rem;\n",
              "  height: 1rem;\n",
              "  width: 1rem;\n",
              "  text-decoration: none;\n",
              "  /* unfitted */\n",
              "  color: var(--sklearn-color-unfitted-level-1);\n",
              "  border: var(--sklearn-color-unfitted-level-1) 1pt solid;\n",
              "}\n",
              "\n",
              "#sk-container-id-1 a.estimator_doc_link.fitted {\n",
              "  /* fitted */\n",
              "  border: var(--sklearn-color-fitted-level-1) 1pt solid;\n",
              "  color: var(--sklearn-color-fitted-level-1);\n",
              "}\n",
              "\n",
              "/* On hover */\n",
              "#sk-container-id-1 a.estimator_doc_link:hover {\n",
              "  /* unfitted */\n",
              "  background-color: var(--sklearn-color-unfitted-level-3);\n",
              "  color: var(--sklearn-color-background);\n",
              "  text-decoration: none;\n",
              "}\n",
              "\n",
              "#sk-container-id-1 a.estimator_doc_link.fitted:hover {\n",
              "  /* fitted */\n",
              "  background-color: var(--sklearn-color-fitted-level-3);\n",
              "}\n",
              "</style><div id=\"sk-container-id-1\" class=\"sk-top-container\"><div class=\"sk-text-repr-fallback\"><pre>RFECV(cv=KFold(n_splits=10, random_state=None, shuffle=False),\n",
              "      estimator=RandomForestClassifier(), scoring=&#x27;accuracy&#x27;)</pre><b>In a Jupyter environment, please rerun this cell to show the HTML representation or trust the notebook. <br />On GitHub, the HTML representation is unable to render, please try loading this page with nbviewer.org.</b></div><div class=\"sk-container\" hidden><div class=\"sk-item sk-dashed-wrapped\"><div class=\"sk-label-container\"><div class=\"sk-label fitted sk-toggleable\"><input class=\"sk-toggleable__control sk-hidden--visually\" id=\"sk-estimator-id-1\" type=\"checkbox\" ><label for=\"sk-estimator-id-1\" class=\"sk-toggleable__label fitted sk-toggleable__label-arrow\"><div><div>RFECV</div></div><div><a class=\"sk-estimator-doc-link fitted\" rel=\"noreferrer\" target=\"_blank\" href=\"https://scikit-learn.org/1.6/modules/generated/sklearn.feature_selection.RFECV.html\">?<span>Documentation for RFECV</span></a><span class=\"sk-estimator-doc-link fitted\">i<span>Fitted</span></span></div></label><div class=\"sk-toggleable__content fitted\"><pre>RFECV(cv=KFold(n_splits=10, random_state=None, shuffle=False),\n",
              "      estimator=RandomForestClassifier(), scoring=&#x27;accuracy&#x27;)</pre></div> </div></div><div class=\"sk-parallel\"><div class=\"sk-parallel-item\"><div class=\"sk-item\"><div class=\"sk-label-container\"><div class=\"sk-label fitted sk-toggleable\"><input class=\"sk-toggleable__control sk-hidden--visually\" id=\"sk-estimator-id-2\" type=\"checkbox\" ><label for=\"sk-estimator-id-2\" class=\"sk-toggleable__label fitted sk-toggleable__label-arrow\"><div><div>estimator: RandomForestClassifier</div></div></label><div class=\"sk-toggleable__content fitted\"><pre>RandomForestClassifier()</pre></div> </div></div><div class=\"sk-serial\"><div class=\"sk-item\"><div class=\"sk-estimator fitted sk-toggleable\"><input class=\"sk-toggleable__control sk-hidden--visually\" id=\"sk-estimator-id-3\" type=\"checkbox\" ><label for=\"sk-estimator-id-3\" class=\"sk-toggleable__label fitted sk-toggleable__label-arrow\"><div><div>RandomForestClassifier</div></div><div><a class=\"sk-estimator-doc-link fitted\" rel=\"noreferrer\" target=\"_blank\" href=\"https://scikit-learn.org/1.6/modules/generated/sklearn.ensemble.RandomForestClassifier.html\">?<span>Documentation for RandomForestClassifier</span></a></div></label><div class=\"sk-toggleable__content fitted\"><pre>RandomForestClassifier()</pre></div> </div></div></div></div></div></div></div></div></div>"
            ]
          },
          "metadata": {},
          "execution_count": 31
        }
      ],
      "source": [
        "import pandas as pd\n",
        "from sklearn.model_selection import train_test_split\n",
        "from sklearn.ensemble import RandomForestClassifier\n",
        "from sklearn.feature_selection import RFECV\n",
        "from imblearn.over_sampling import SMOTE\n",
        "import shap\n",
        "from sklearn.metrics import confusion_matrix, ConfusionMatrixDisplay, accuracy_score, roc_auc_score, recall_score, precision_score, roc_curve, f1_score\n",
        "from sklearn.linear_model import LogisticRegression\n",
        "from sklearn.svm import SVC\n",
        "from sklearn.naive_bayes import GaussianNB\n",
        "from sklearn.ensemble import AdaBoostClassifier\n",
        "from xgboost import XGBClassifier\n",
        "import matplotlib.pyplot as plt\n",
        "from sklearn.model_selection import KFold #Import KFold\n",
        "\n",
        "# Assuming 'data4' is your DataFrame with features and target\n",
        "X = data4.drop(columns='anc_follow_up_status', axis=2)  # Define X using your DataFrame data4\n",
        "Y = data4.anc_follow_up_status  # Define Y using your DataFrame data4\n",
        "x.shape,y.shape,X.shape, Y.shape\n",
        "\n",
        "\n",
        "# Perform Recursive Feature Elimination with Cross-Validation\n",
        "rf_clf = RandomForestClassifier()\n",
        "rfecv = RFECV(estimator=rf_clf, step=1, cv=KFold(n_splits=10), scoring='accuracy')\n",
        "rfecv.fit(X, Y) # Fit the model with the defined X and Y"
      ]
    },
    {
      "cell_type": "code",
      "execution_count": null,
      "metadata": {
        "id": "kfln7VKxdC9d",
        "colab": {
          "base_uri": "https://localhost:8080/"
        },
        "outputId": "9a68c74e-8419-421c-8814-91ecbcc3d8e8"
      },
      "outputs": [
        {
          "output_type": "stream",
          "name": "stdout",
          "text": [
            "Number of selected features: 40\n",
            "Selected features: ['Region_Afar', 'Region_Amhara', 'Region_Benishangul', 'Region_Dire Dawa', 'Region_Gambela', 'Region_Harari', 'Region_Oromia', 'Region_SNNPR', 'Region_Somali', 'Region_Tigray', 'Residence_Urban', 'Education Level_Primar Education', 'Education Level_Secondor and above', 'Religion_Muslim', 'Religion_others', 'Number of under5 children_No under5_children', 'Relationship to Household Head_Not related', 'Relationship to Household Head_Son/daughter or son/daughter-in-law', 'Relationship to Household Head_Wife', 'Relationship to Household Head_other relatives', 'sex of Household Head_Male', 'Number of children ever born_Below 3 children', 'Birth in last 5 years_3 - 5 birth', 'birth in last year_Morethan 1 birth', 'birth in last year_No birth', 'Knowledge about reproductive method_No knowldge about any method', 'Ceasarean delivery_Yes', 'Age of Household Head_25 to 34 years', 'Age of Household Head_35 to 49 years', 'Age of Household Head_Above 50 years', 'Age of the participants_25 - 34 years', 'Age of the participants_35 - 49 years', 'Household size_4 to 5 members', 'Household size_6 and above members', 'Marital status_Never married', 'Marital status_widowed/divorced/separated', 'Age at First Birth_Below 15 years', 'Age at First Birth_between 16 and 34 years', 'wealth index_Poorest', 'wealth index_Richest']\n"
          ]
        }
      ],
      "source": [
        "# Assuming 'data4' is your DataFrame with features and target\n",
        "X = data4.drop(columns='anc_follow_up_status', axis=1)  # Corrected to 'axis=1' instead of 'axis=2'\n",
        "Y = data4.anc_follow_up_status  # Define Y using your DataFrame data4\n",
        "\n",
        "# Initialize the RandomForestClassifier\n",
        "rf_clf = RandomForestClassifier(random_state=42)\n",
        "\n",
        "# Initialize RFECV with a more relaxed feature selection (increase 'min_features_to_select')\n",
        "rfecv = RFECV(estimator=rf_clf, step=1, cv=KFold(n_splits=10), scoring='accuracy', min_features_to_select=10)  # Set min_features_to_select to 10 or higher\n",
        "\n",
        "# Fit the RFECV model\n",
        "rfecv.fit(X, Y)\n",
        "\n",
        "# Now continue with your feature selection process\n",
        "selected_features = X.columns[rfecv.support_]  # This should work correctly now\n",
        "\n",
        "# Print the selected features\n",
        "print(f\"Number of selected features: {len(selected_features)}\")\n",
        "print(f\"Selected features: {list(selected_features)}\")\n"
      ]
    },
    {
      "cell_type": "code",
      "execution_count": null,
      "metadata": {
        "id": "Mv-PyRzLekGl",
        "colab": {
          "base_uri": "https://localhost:8080/",
          "height": 619
        },
        "outputId": "1b274032-7f5e-4d03-d519-0adefe225612"
      },
      "outputs": [
        {
          "output_type": "stream",
          "name": "stdout",
          "text": [
            "Number of selected features: 40\n",
            "Selected features: ['Region_Afar', 'Region_Amhara', 'Region_Benishangul', 'Region_Dire Dawa', 'Region_Gambela', 'Region_Harari', 'Region_Oromia', 'Region_SNNPR', 'Region_Somali', 'Region_Tigray', 'Residence_Urban', 'Education Level_Primar Education', 'Education Level_Secondor and above', 'Religion_Muslim', 'Religion_others', 'Number of under5 children_No under5_children', 'Relationship to Household Head_Not related', 'Relationship to Household Head_Son/daughter or son/daughter-in-law', 'Relationship to Household Head_Wife', 'Relationship to Household Head_other relatives', 'sex of Household Head_Male', 'Number of children ever born_Below 3 children', 'Birth in last 5 years_3 - 5 birth', 'birth in last year_Morethan 1 birth', 'birth in last year_No birth', 'Knowledge about reproductive method_No knowldge about any method', 'Ceasarean delivery_Yes', 'Age of Household Head_25 to 34 years', 'Age of Household Head_35 to 49 years', 'Age of Household Head_Above 50 years', 'Age of the participants_25 - 34 years', 'Age of the participants_35 - 49 years', 'Household size_4 to 5 members', 'Household size_6 and above members', 'Marital status_Never married', 'Marital status_widowed/divorced/separated', 'Age at First Birth_Below 15 years', 'Age at First Birth_between 16 and 34 years', 'wealth index_Poorest', 'wealth index_Richest']\n"
          ]
        },
        {
          "output_type": "display_data",
          "data": {
            "text/plain": [
              "<Figure size 1000x600 with 1 Axes>"
            ],
            "image/png": "iVBORw0KGgoAAAANSUhEUgAAA1cAAAIjCAYAAADvBuGTAAAAOnRFWHRTb2Z0d2FyZQBNYXRwbG90bGliIHZlcnNpb24zLjEwLjAsIGh0dHBzOi8vbWF0cGxvdGxpYi5vcmcvlHJYcgAAAAlwSFlzAAAPYQAAD2EBqD+naQAAwcVJREFUeJzs3XlclOXaB/DfzDDs+46AgLgiKopiuKfiVmouuaeZWrkcTU9lViezt8WyxU51tCzTcklzSc3C3dxXREXEFRSQfWSXbeZ5/xhmBAGdgRlmBn7fz4dz4pl7nrlmHsC55rrv6xYJgiCAiIiIiIiI6kRs6ACIiIiIiIgaAiZXREREREREOsDkioiIiIiISAeYXBEREREREekAkysiIiIiIiIdYHJFRERERESkA0yuiIiIiIiIdIDJFRERERERkQ4wuSIiIiIiItIBJldERFStw4cPQyQSYcuWLYYORSNpaWkYPXo0XFxcIBKJsHz5ckOHREREjQyTKyIyqDVr1kAkEqm/zMzM4O3tjRdffBHJyclVxvfp06fS+IpfcXFxAB4mBTV9/fbbb5XOKZfL8fPPP6NPnz5wdnaGhYUF/P39MXXqVJw7dw4AMGzYMFhbWyMvL6/G5zJx4kSYm5sjKytL6+dvaWlZ4/MNDg7W+HyN2fz587Fnzx4sWrQIv/76KwYNGlTj2Jp+Njw9PfUSW2FhId5//30cPnxYL+dv6K5evar+PcnOzjZ0OERENTIzdABERADwwQcfICAgAEVFRTh16hTWrFmDY8eOISYmBpaWlpXG+vj44JNPPqlyjiZNmlT6fu7cuejSpUuVceHh4er/fvDgAUaOHInIyEj06tULb7/9NpydnZGQkIDNmzdj7dq1uHv3LiZOnIhdu3Zh+/btmDx5cpVzFhYWYseOHRg0aBBcXFy0fv7FxcVYunQpvvnmG63vS0oHDx7E8OHD8frrr2s0PiIiosq1tLKy0kdoKCwsxJIlSwAoE2bSzrp16+Dp6Yn79+9jy5YtmD59uqFDIiKqFpMrIjIKgwcPRufOnQEA06dPh6urKz799FPs3LkTY8aMqTTWwcEBkyZNeuI5e/bsidGjRz92zBtvvIHIyEh89dVXeO211yrdtnjxYnz11VcAlJUrOzs7bNiwodrkaseOHSgoKMDEiROfGFd1QkJCsGrVKixatKhKktjQFRQUwMbGps7nSU9Ph6Ojo8bjW7ZsqdHPkTErKyuDQqGAubm5oUPRG0EQsGHDBkyYMAHx8fFYv3690SZXuvpZJiLTxWmBRGSUevbsCQC4deuW3h4jKSkJ33//PSIiIqokVgAgkUjw+uuvw8fHB1ZWVhg5ciQOHDiA9PT0KmM3bNgAOzs7DBs2DAAQFxeHu3fvahzL22+/DblcjqVLlz52XEJCAkQiEdasWVPlNpFIhPfff1/9/fvvvw+RSITr169j0qRJcHBwgJubG/7zn/9AEAQkJiZi+PDhsLe3h6enJ7744otqH1Mul+Ptt9+Gp6cnbGxsMGzYMCQmJlYZd/r0aQwaNAgODg6wtrZG7969cfz48UpjVDHFxsZiwoQJcHJyQo8ePR77nG/fvo3nn38ezs7OsLa2xlNPPYXdu3erb1dNrRQEAd999516il9dJScn46WXXoKHhwcsLCzQtm1brF69utKYkpISvPfeewgNDYWDgwNsbGzQs2dPHDp0SD0mISEBbm5uAIAlS5ao41Ndqz59+lRbzXrxxRfh7+9f6TwikQiff/45li9fjsDAQFhYWCA2NhaA8mdu9OjRcHZ2hqWlJTp37oydO3dWOmdpaSmWLFmCFi1awNLSEi4uLujRowf27dtX4+tw7tw5iEQirF27tspte/bsgUgkwp9//gkAyMvLw2uvvQZ/f39YWFjA3d0dERERiIqKqvmFfoLjx48jISEB48aNw7hx43DkyBEkJSVVGadQKPD111+jXbt2sLS0hJubGwYNGqSe2quybt06hIWFwdraGk5OTujVqxf27t2rvv3R3yMVf39/vPjii+rvVT93//zzD2bNmgV3d3f4+PgAAO7cuYNZs2ahVatWsLKygouLC55//nkkJCRUOW92djbmz5+vfs18fHwwefJkZGZmIj8/HzY2Npg3b16V+yUlJUEikVRbxSciw2HlioiMkupNiJOTU5Xb5HI5MjMzKx2ztLSEra1tpWN5eXlVxgFQNzz4+++/UVZWhhdeeEGjmCZOnIi1a9di8+bNmDNnjvq4TCbDnj17MH78ePW0sjZt2qB3794ar7EJCAjA5MmTsWrVKrz11ls6rV6NHTsWbdq0wdKlS7F79258+OGHcHZ2xvfff4++ffvi008/xfr16/H666+jS5cu6NWrV6X7f/TRRxCJRFi4cCHS09OxfPly9O/fH9HR0erne/DgQQwePBihoaFYvHgxxGIxfv75Z/Tt2xdHjx5FWFhYpXM+//zzaNGiBT7++GMIglBj7GlpaejWrRsKCwsxd+5cuLi4YO3atRg2bBi2bNmCESNGoFevXvj111/xwgsvVDvVryZFRUVVfj7s7OxgYWGBtLQ0PPXUUxCJRJgzZw7c3Nzw999/Y9q0acjNzVUn47m5ufjxxx8xfvx4zJgxA3l5efjpp58wcOBAnDlzBiEhIXBzc8OKFSswc+ZMjBgxAiNHjgQAtG/fXqM4H/Xzzz+jqKgIL7/8MiwsLODs7IwrV66ge/fu8Pb2xltvvQUbGxts3rwZzz33HLZu3YoRI0YAUCa3n3zyCaZPn46wsDDk5ubi3LlziIqKQkRERLWP17lzZzRr1gybN2/GlClTKt22adMmODk5YeDAgQCAV199FVu2bMGcOXMQFBSErKwsHDt2DFevXkWnTp1q9XzXr1+PwMBAdOnSBcHBwbC2tsbGjRvxxhtvVBo3bdo0rFmzBoMHD8b06dNRVlaGo0eP4tSpU+qq+JIlS/D++++jW7du+OCDD2Bubo7Tp0/j4MGDGDBgQK3imzVrFtzc3PDee++hoKAAAHD27FmcOHEC48aNg4+PDxISErBixQr06dMHsbGxsLa2BgDk5+ejZ8+euHr1Kl566SV06tQJmZmZ2LlzJ5KSkhASEoIRI0Zg06ZN+PLLLyGRSNSPu3HjRgiCUOtqORHpiUBEZEA///yzAEDYv3+/kJGRISQmJgpbtmwR3NzcBAsLCyExMbHS+N69ewsAqnxNmTJFPebQoUPVjlF9paSkCIIgCPPnzxcACBcuXNAo1rKyMsHLy0sIDw+vdHzlypUCAGHPnj3qYwCE3r17a/z8z549K9y6dUswMzMT5s6dW+n5tm3bVv19fHy8AED4+eefq5wLgLB48WL194sXLxYACC+//HKl5+Dj4yOIRCJh6dKl6uP3798XrKysqn0dvb29hdzcXPXxzZs3CwCEr7/+WhAEQVAoFEKLFi2EgQMHCgqFQj2usLBQCAgIECIiIqrENH78+Ce+NoIgCK+99poAQDh69Kj6WF5enhAQECD4+/sLcrm80vOfPXu2Ruet6WdD9bpOmzZN8PLyEjIzMyvdb9y4cYKDg4NQWFgoCILy9SwuLq405v79+4KHh4fw0ksvqY9lZGRUuT4qvXv3rvZnZcqUKYKfn5/6e9W1t7e3F9LT0yuN7devn9CuXTuhqKhIfUyhUAjdunUTWrRooT7WoUMH4Zlnnnnsa1OdRYsWCVKpVJDJZOpjxcXFgqOjY6Xn6eDgoPE10ERJSYng4uIivPPOO+pjEyZMEDp06FBp3MGDBwUAlX53VFQ/kzdu3BDEYrEwYsSISj83FccIQtXfIxU/P79Kvx+q390ePXoIZWVllcaqfj4qOnnypABA+OWXX9TH3nvvPQGAsG3bthrj3rNnjwBA+Pvvvyvd3r59e43+xhBR/eK0QCIyCv3794ebmxt8fX0xevRo2NjYYOfOneppNhX5+/tj3759lb7efPPNKuPee++9KuP27dsHZ2dnAMqqA6CsVmhCIpFg3LhxOHnyZKXpPRs2bICHhwf69eunPiYIgtad4Zo1a4YXXngBP/zwA1JSUrS67+NUXJ8ikUjQuXNnCIKAadOmqY87OjqiVatWuH37dpX7T548udJrNHr0aHh5eeGvv/4CAERHR+PGjRuYMGECsrKykJmZiczMTBQUFKBfv344cuQIFApFpXO++uqrGsX+119/ISwsrNLUQVtbW7z88stISEhQT4mrjeHDh1f52Rg4cCAEQcDWrVsxdOhQCIKgfj6ZmZkYOHAgcnJy1NPcJBKJer2TQqGATCZDWVkZOnfuXKepcI8zatQo9TRDQFk5PXjwIMaMGaOu1mZmZiIrKwsDBw7EjRs31J0oHR0dceXKFdy4cUOrxxw7dixKS0uxbds29bG9e/ciOzsbY8eOVR9zdHTE6dOnce/evTo+S6W///4bWVlZGD9+vPrY+PHjcfHiRVy5ckV9bOvWrRCJRFi8eHGVc6imiP7xxx9QKBR47733IBaLqx1TGzNmzKhUUQIqN0YpLS1FVlYWmjdvDkdHx0o/F1u3bkWHDh3UlcXqYurfvz+aNGmC9evXq2+LiYnBpUuXTH7NIFFDxGmBRGQUvvvuO7Rs2RI5OTlYvXo1jhw5AgsLi2rH2tjYoH///k88Z7t27R47zt7eHgAe2179URMnTsRXX32FDRs24O2330ZSUhKOHj2KuXPnVnmDVRvvvvsufv31VyxduhRff/11nc8HAE2bNq30vYODAywtLeHq6lrleHVt5Fu0aFHpe5FIhObNm6sTTNUb9UenjFWUk5NTaYpnQECARrHfuXMHXbt2rXK8TZs26ttr26rex8en2p+P9PR0ZGdn44cffsAPP/xQ7X0rrrtbu3YtvvjiC8TFxaG0tFR9XNPnqK1Hz3vz5k0IgoD//Oc/+M9//lNjvN7e3vjggw8wfPhwtGzZEsHBwRg0aBBeeOGFJ05R7NChA1q3bo1Nmzapk/JNmzbB1dUVffv2VY/77LPPMGXKFPj6+iI0NBRDhgzB5MmT0axZs1o913Xr1iEgIAAWFha4efMmACAwMBDW1tZYv349Pv74YwDKtZlNmjRRf3BSnVu3bkEsFiMoKKhWsdSkuuv84MEDfPLJJ/j555+RnJxcaeprTk5OpZhGjRr12POLxWJMnDgRK1asQGFhofq5W1pa4vnnn9fdEyEinWByRURGISwsTL0u4rnnnkOPHj0wYcIEXLt2rcpaKl1p3bo1AODy5csICQnR6D6hoaFo3bo1Nm7ciLffflvn6x6aNWuGSZMm4YcffsBbb71V5faaPmGXy+U1nrO6pK+mRFB4zPqnmqiqUsuWLavxdXz0Guqr5bkuqJ7PpEmTakwYVcnIunXr8OKLL+K5557DG2+8AXd3d3WTAU2bsaiacTyqpmv66Gunivf1119Xr316VPPmzQEAvXr1wq1bt7Bjxw7s3bsXP/74I7766iusXLnyiR34xo4di48++giZmZmws7PDzp07MX78eJiZPXwrMWbMGPTs2RPbt2/H3r17sWzZMnz66afYtm0bBg8e/NjzPyo3Nxe7du1CUVFRlQQfUFaMVesB64Om1wMA/vWvf+Hnn3/Ga6+9hvDwcDg4OEAkEmHcuHFVqriamDx5MpYtW4Y//vgD48ePx4YNG/Dss8/CwcFB63MRkX4xuSIio6N6c/r000/j22+/rTbJ0IXBgwdDIpFg3bp1Gje1AJTVq//85z+4dOkSNmzYgBYtWlS7n1Ztvfvuu1i3bh0+/fTTKrepqj+PbqR6584dnT3+ox6dQiYIAm7evKlOMAIDAwEoK4GaVBS14efnh2vXrlU5rtow2s/PT6ePBwBubm6ws7ODXC5/4vPZsmULmjVrhm3btlV6k//o9LTHJQBOTk7VTsfU9JqqqkJSqVSj19/Z2RlTp07F1KlTkZ+fj169euH999/XKLlasmQJtm7dCg8PD+Tm5mLcuHFVxnl5eWHWrFmYNWsW0tPT0alTJ3z00UdaJ1fbtm1DUVERVqxYUaXKeu3aNbz77rs4fvw4evTogcDAQOzZswcymazG6lVgYCAUCgViY2Mf+2GKk5NTld+vkpISrabqbtmyBVOmTKnUgbOoqKjKeQMDAxETE/PE8wUHB6Njx45Yv349fHx8cPfuXe6JR2SkuOaKiIxSnz59EBYWhuXLl6OoqEgvj+Hr64sZM2Zg79691b5RUSgU+OKLL6q0fVZVqd577z1ER0dXW7XSthV7RYGBgZg0aRK+//57pKamVrrN3t4erq6uOHLkSKXj//vf/2r1WJr45ZdfKk2d3LJlC1JSUtRvlkNDQxEYGIjPP/8c+fn5Ve6fkZFR68ceMmQIzpw5g5MnT6qPFRQU4IcffoC/v7/Op3gByuR+1KhR2Lp1a7VvfCs+H1UFsGLl6fTp05XiBaDuDvfom2tAeb3j4uIqnffixYtV2tjXxN3dHX369MH3339fbQJQ8byPTvu0tbVF8+bNUVxc/MTHadOmDdq1a4dNmzZh06ZN8PLyqtRZUi6XV5rypoqtSZMmlc6fmZmJuLg4FBYWPvbx1q1bh2bNmuHVV1/F6NGjK329/vrrsLW1Va9DGjVqFARBUG/UXJHq2jz33HMQi8X44IMPqlSPKl6/wMDAKr9fP/zww2Orw4+SSCRVqpHffPNNlXOMGjUKFy9exPbt22uMW+WFF17A3r17sXz5cri4uGidrBJR/WDlioiM1htvvIHnn38ea9as0bgBQkVHjx6tNjFr3769uuryxRdf4NatW5g7dy62bduGZ599Fk5OTrh79y5+//13xMXFVfl0PiAgAN26dcOOHTsAoNrkSttW7I9655138Ouvv+LatWto27ZtpdumT5+OpUuXYvr06ejcuTOOHDmC69ev1+pxNOHs7IwePXpg6tSpSEtLw/Lly9G8eXPMmDEDgHJNyI8//ojBgwejbdu2mDp1Kry9vZGcnIxDhw7B3t4eu3btqtVjv/XWW9i4cSMGDx6MuXPnwtnZGWvXrkV8fDy2bt1apTGBrixduhSHDh1C165dMWPGDAQFBUEmkyEqKgr79++HTCYDADz77LPYtm0bRowYgWeeeQbx8fFYuXIlgoKCKiWaVlZWCAoKwqZNm9CyZUs4OzsjODgYwcHBeOmll/Dll19i4MCBmDZtGtLT07Fy5Uq0bdtW3XTlSb777jv06NED7dq1w4wZM9CsWTOkpaXh5MmTSEpKwsWLFwEAQUFB6NOnD0JDQ+Hs7Ixz586pW6drYuzYsXjvvfdgaWmJadOmVXr98/Ly4OPjg9GjR6NDhw6wtbXF/v37cfbs2UoVnG+//RZLlizBoUOHqt3fCwDu3buHQ4cOYe7cudXebmFhgYEDB+L333/Hf//7Xzz99NN44YUX8N///hc3btzAoEGDoFAocPToUTz99NOYM2cOmjdvjnfeeQf/93//h549e2LkyJGwsLDA2bNn0aRJE/V+UdOnT8err76KUaNGISIiAhcvXsSePXuqVM8e59lnn8Wvv/4KBwcHBAUF4eTJk9i/fz9cXFwqjXvjjTewZcsWPP/883jppZcQGhoKmUyGnTt3YuXKlejQoYN67IQJE/Dmm29i+/btmDlzJqRSqcbxEFE9qv8GhURED1VsRf4ouVwuBAYGCoGBgepWx4+2Jq/Ok1qxP9pmuaysTPjxxx+Fnj17Cg4ODoJUKhX8/PyEqVOn1tim/bvvvhMACGFhYdXejlq0Yn/UlClTBABVnm9hYaEwbdo0wcHBQbCzsxPGjBkjpKen19iKPSMjo8p5bWxsqjzeo6+t6nXcuHGjsGjRIsHd3V2wsrISnnnmGeHOnTtV7n/hwgVh5MiRgouLi2BhYSH4+fkJY8aMEQ4cOPDEmB7n1q1bwujRowVHR0fB0tJSCAsLE/78888q46BlK/YnjU1LSxNmz54t+Pr6ClKpVPD09BT69esn/PDDD+oxCoVC+PjjjwU/Pz/BwsJC6Nixo/Dnn39WaaMuCIJw4sQJITQ0VDA3N69yrdatWyc0a9ZMMDc3F0JCQoQ9e/bU2Ip92bJl1cZ769YtYfLkyYKnp6cglUoFb29v4dlnnxW2bNmiHvPhhx8KYWFhgqOjo2BlZSW0bt1a+Oijj4SSkhKNXrcbN26of4+OHTtW6bbi4mLhjTfeEDp06CDY2dkJNjY2QocOHYT//e9/lcapfgYOHTpU4+N88cUXAoBKPzuPWrNmjQBA2LFjhyAIyt/jZcuWCa1btxbMzc0FNzc3YfDgwcL58+cr3W/16tVCx44dBQsLC8HJyUno3bu3sG/fPvXtcrlcWLhwoeDq6ipYW1sLAwcOFG7evFljK/bqfnfv378vTJ06VXB1dRVsbW2FgQMHCnFxcVXOIQiCkJWVJcyZM0fw9vYWzM3NBR8fH2HKlClVtgEQBEEYMmSIAEA4ceJEja8LERmWSBBqsXqZiIiIiOrViBEjcPnyZXXnRCIyPlxzRURERGTkUlJSsHv3bq2a7xBR/eOaKyIiIiIjFR8fj+PHj+PHH3+EVCrFK6+8YuiQiOgxWLkiIiIiMlL//PMPXnjhBcTHx2Pt2rXw9PQ0dEhE9Bhcc0VERERERKQDrFwRERERERHpAJMrIiIiIiIiHWBDi2ooFArcu3cPdnZ2EIlEhg6HiIiIiIgMRBAE5OXloUmTJk/cvJ7JVTXu3bsHX19fQ4dBRERERERGIjExET4+Po8dw+SqGnZ2dgCUL6C9vb1G9yktLcXevXsxYMAASKVSfYZHesJr2DDwOjYMvI6mj9ewYeB1NH28hnWXm5sLX19fdY7wOEyuqqGaCmhvb69VcmVtbQ17e3v+4JooXsOGgdexYeB1NH28hg0Dr6Pp4zXUHU2WC7GhBRERERERkQ4wuSIiIiIiItIBJldEREREREQ6wOSKiIiIiIhIB5hcERERERER6QCTKyIiIiIiIh1gckVERERERKQDTK6IiIiIiIh0gMkVERERERGRDjC5IiIiIiIi0gEmV0RERERERDrA5IqIiIiIiEgHmFwRERERERHpgJmhAyAiIiIiItMiVwg4Ey9Del4R3O0sERbgDIlYZOiwDI7JFRERERERaSwyJgVLdsUiJadIfczLwRKLhwZhULCXASMzPE4LJCIiIiIijUTGpGDmuqhKiRUApOYUYea6KETGpBgoMuPA5IqIiIiIiJ5IrhCwZFcshGpuUx1bsisWckV1IxoHJldERERERPREZ+JlVSpWFQkAUnKKcCZeVn9BGRkmV0RERERE9ETpeTUnVrUZ1xAxuSIiIiIioidyt7PU6biGiMkVERERERE9UViAM7wcak6cRFB2DQwLcK6/oIwMkysiIiIiInoiiViEd59p89gxi4cGNer9rphcERERERGRRgpL5ACA6vKnSeF+jX6fK24iTERERERET1QqV+CbgzcBAG8OaoUOPk5IzyvCqdtZ2HgmEecT7kMQBIhEjbdyxeSKiIiIiIieaHtUMu7KCuFqa47J4f6wNlemEr1bumH7hWTEpuTibMJ9rrkiIiIiIiKqSalcgW8O3QAAvNo7UJ1YAYCjtTlGdPQGAKw5EW+Q+IwFkysiIiIiInqsreeTkCh7AFdbC0zs6lfl9ind/AEAe66k4V72g3qOzngwuSIiIiIiohqVlD1cazWzTyCszCVVxrT2tMdTzZwhVwhYd+pOfYdoNJhcERERERFRjbacT0Jy9gO421lgYtemNY57sVsAAGDjmbsoKpXXV3hGhckVERERERFVq6RMge8OPaxaWUqrVq1U+rdxh7ejFe4XlmJn9L36CtGoMLkiIiIiIqJqbT6XqK5ajQ+ruWoFAGYSMSaHK9dj/XwiAYIg1EeIRoXJFRERERERVVFcJldXrWY9oWqlMraLLyylYlwtb8ve2DC5IiIiIiKiKjafS0JKThE87S0x7glVKxVlW3YfAI2zLTuTKyIiIiIiqqS4TI7/qapWT2tWtVKZ0k05NXDPlTQkN7K27EyuiIiIiIiokk1nE5GSUwQvB0uM7eKr1X1be9ojvJlLo2zLzuSKiIiIiIjUikorrLV6ujkszDSvWqm82N0fQONry87kioiIiIiI1H47cxdpucVo4mCJMZ19anWO/m084O1ohexG1padyRUREREREQFQVq3+d/gWAGB239pVrQBAIhap1141prbsTK6IiIiIiAgAsOH0XaTnFcPb0QrPh2q31upRYzo/bMt+Jl6mowiNG5MrIiIiIiJCUakcK/5RVq3m9G0Oc7O6pQqV27In1DU8k8DkioiIiMhEyRUCTt7Kwo7oZJy8lQW5onFMvSL9WHfqDjLyiuHjZIXRobVba/WoF7v5AwD2XEltFG3ZzQwdABERERFpLzImBUt2xSIlp0h9zMvBEouHBmFQsJcBIyNT9KBEjpX/3AYA/Ktvc0gluqnBtPK0Q7dAF5y4lYV1p+5g4aDWOjmvsWLlioiIiMjERMakYOa6qEqJFQCk5hRh5rooRMakGCgyMlXrTt1BZn4xfJ2tMLKTbqpWKqrqVWNoy87kioiIiMiEyBUCluyKRXUTAFXHluyK5RRB0lhhSRlWlq+1+tfTLXRWtVLp18YDPk7Ktuw7opN1em5jw+SKiIiIyISciZdVqVhVJABIySlqNN3ZqO7WnbqDrIISNHW2xohO3jo/v0QswuTw8rbsxxt2W3YmV0REREQmJD2v5sSqNuOocSssKcP3elhr9aixnZvCSipBXGoeTjfgxJ/JFREREZEJcbez1Ok4atx+OamsWvm7WGNER91XrVQcrKXqqtia4wl6exxDY3JFREREZELCApzh5WAJ0WPGiACk57JyRY9XUFyGH46oqlYtYKanqpWKqrHF3tiG25adyRURERGRCZGIRVg8NOixYwQA8zZFY+7GC8gpLK2fwBq4hrin2NqTCZAVlCDA1QbDQ5ro/fFaetihe3MXKATg15N39P54hsDkioiIiMjEDAr2wvSeAVWOezlY4tsJHTG3b3NIxCLsvHgPA5cfwdEbGQaIsuGIjElBj08PYvyqU5j3WzTGrzqFHp8eNOmW9/kVqlZz+zXXe9VKZUq4PwDgt7N38aCk4bVl5ybCRERERCYoI68YADC0vRf6B3nA3c4SYQHOkIhFQHvg6dbuWLD5IuIzC/DCT2cwJdwPbw1uAytziYEjNy2qPcUerVOp9hRbMamTSW7avPZEArILS9HMzQbDOuhvrdWjVG3Zk+4/wI7oZIwLa1pvj10fWLkiIiIiMjGlcgUOxKUDAF7s7o/hId4ID3RRJlblOjZ1wu65PfDCU8oW2GtP3sEz3xzFxcRsQ4RskhrqnmJ5RaXqqtW8fi0q/dzom0QsUlev1pxoeG3ZmVwRERERmZhTt7OQV1QGV1sLhPg61TjO2twM//dcMNa+FAZ3OwvczijAyBUn8NW+6yiVK+oxYtPUUPcUW3M8ATkPStHc3RbPttf/WqtHjens22DbsjO5IiIiIjIxe6+kAQAigtw1qjr0bumGvfN74dn2XpArBHx94AZGrziBWxn5+g7VpDXEPcVyi0qx6qhqrVX9Vq1UHKylGNlA27IzuSIiIiIyIQqFgH2xyuRqQJCnxvdztDbHtxM64etxIbC3NMPFpBw889+jWHsiAQoTm9ZWXxrinmI/H0tAblEZmrvb4pl2hlsrNqVCW/ak+4UGi0PXmFwRERERmZDLyTlIzS2CjbkE4YEuWt9/eIg39szvhZ4tXFFUqsDinVcwefUZpOQ0zH2H6uJJe4qJoOzQGBbgXJ9h1VrOg1L8eMwwa60eVakt+6mG05adyRURERGRCdkbmwoA6NPKHZbS2nX+83KwwtqpYVgyrC0spWIcu5mJgV8dwY7oZPUYuULA6XgZzmeKcDpeZnJNG3RBtafY45754qFBBk1StLH6WDzyisrQ0sOwVSuVF7sptxP47Uxig2nLzlbsRERERCZEtd5qQFuPOp1HLBZhSjd/9GjhigWbonExKQfzfovGvtg0PN3KDZ/vvV7ezEGCX26cg5eDJRYPDTLJtuN1MSjYCz2au+DYzaxKx83NxPjvuBCTeT1yH5Ri9fF4AMC8fi0hNoKEsG9rd/g6WyFR1nDashtF5eq7776Dv78/LC0t0bVrV5w5c+ax47OzszF79mx4eXnBwsICLVu2xF9//aW+/f3334dIJKr01bp1a30/DSIiIiK9up2Rjxvp+TATi9CnlbtOzhnoZostM7vhtf7KaWJ/XkrBv3+/VKVLnmpfJ1PeOLc2SuUKxNzLBQC8M6QNFj8bBAAoKVOgg6+jASN7sorVx//bHYe8ojK09rTD4GDN1+rpU0Nsy27w5GrTpk1YsGABFi9ejKioKHTo0AEDBw5Eenp6teNLSkoQERGBhIQEbNmyBdeuXcOqVavg7V1587O2bdsiJSVF/XXs2LH6eDpEREREeqNqZBEe6AIHK6nOziuViPFa/5b4/ZXwGqe4mfK+TnVx/GYmsgtL4Wprjqnd/TG1RwC6+Cvb3++Mvmfg6GoWGZOCHp8exKTV5/DLDQn+uKhMinu1cDWKqpXK8xXasp+6bfpt2Q2eXH355ZeYMWMGpk6diqCgIKxcuRLW1tZYvXp1teNXr14NmUyGP/74A927d4e/vz969+6NDh06VBpnZmYGT09P9Zerq2t9PB0iIiIivdmr7hJYtymBNSkuUzw2cTLVfZ3q4s9LyqRkcLAXzCTKt84jOvoAALZfSK7xfoYUGZOCmeuiqt2ja9XReKOqPjpYVWjLfiLewNHUnUHXXJWUlOD8+fNYtGiR+phYLEb//v1x8uTJau+zc+dOhIeHY/bs2dixYwfc3NwwYcIELFy4EBLJw0WdN27cQJMmTWBpaYnw8HB88sknaNq0+nmcxcXFKC4uVn+fm6ss/ZaWlqK0tFSj56Iap+l4Mj68hg0Dr2PDwOto+ngNdS8jrxhRd+8DAHq3cNHLa5uSXaDxuNJSe50/vrEpLlNgzxVlA5FBbd3Ur/mANq5YvFOEuNQ8XE6UobWnnSHDrESuEPD+ziuPbcKxZNcV9GnhYjSNOCaG+WD96bvYF5uGhIxceDtaGTqkSrT5XTNocpWZmQm5XA4Pj8qfvnh4eCAuLq7a+9y+fRsHDx7ExIkT8ddff+HmzZuYNWsWSktLsXjxYgBA165dsWbNGrRq1QopKSlYsmQJevbsiZiYGNjZVf3h/+STT7BkyZIqx/fu3Qtra2utntO+ffu0Gk/Gh9ewYeB1bBh4HfVHIQC3ckXILQXspUCgvQB9vM/iNdSdE2kiCIIETW0EXDh+EBf08Bi3c0QAntyB8PaVaPyVpI8IjMtlmQh5RRI4SAWkXzmFv2If3tbGQYxLMjG+2nYcw/0VhgvyETdyREjNrfkaKquPxfh2UyRaOBjP9M6WDmJczxHj/zb+g2F+xvN6AkBhoeb7cJlct0CFQgF3d3f88MMPkEgkCA0NRXJyMpYtW6ZOrgYPHqwe3759e3Tt2hV+fn7YvHkzpk2bVuWcixYtwoIFC9Tf5+bmwtfXFwMGDIC9vWafypSWlmLfvn2IiIiAVKq7OdBUf3gNGwZex4aB11G/9lxJwyd/xSE19+GsDU97C7w7pDUG1rEDnQqvoe5t+zUKQCZGh7fAkN7N9PIYcoWALV8cQVpucbWVDxEATwcLzBnby2iqHvq0//dLAFIxorMfnh1SuTma1D8dszZG40q+Ff43yHhej12XUoDYy08c16xtCIa0N55OhxbN0vHq+micu2+Or6b1hpV57bYZ0AfVrDZNGDS5cnV1hUQiQVpaWqXjaWlp8PSsvouJl5cXpFJppSmAbdq0QWpqKkpKSmBubl7lPo6OjmjZsiVu3rxZ7TktLCxgYWFR5bhUKtX6H4Ta3IeMC69hw8Dr2DDwOupeZEwK/vXbxSpvnNNyi/Gv3y5ixaROOm0tzWuoG/nFZTh5S7nOaXC7Jnp7TaUA3h/WFjPXRUEEVPk5EQAsHtoWlhZV3281NEWlchyMywAADOvoU+U179/WC47WV5CWV4xzd3PRo4VxrO/3crTReJwx/W5GtG2Cps7XcVdWiN1X0jHeiNqya/M6GbShhbm5OUJDQ3HgwAH1MYVCgQMHDiA8PLza+3Tv3h03b96EQvGwXHj9+nV4eXlVm1gBQH5+Pm7dugUvL+PJzomIiOqbXCFgya7YaisSjbUTnKn451oGSuQKBLjaoLm7rV4fa1CwF1ZM6gRPB8tqb3e1rfqBdEN0KC4dBSVyeDtaoWM1LdfNzcTqjXi3XUiq5+hqFhbgDC8HS9RURxMB8HKwRFiAc32G9UQSsQiTw/0AAGuOm25bdoN3C1ywYAFWrVqFtWvX4urVq5g5cyYKCgowdepUAMDkyZMrNbyYOXMmZDIZ5s2bh+vXr2P37t34+OOPMXv2bPWY119/Hf/88w8SEhJw4sQJjBgxAhKJBOPHj6/350dERGQszsTLqu0eptIYO8GZir2xyqYKA4I8IBLpf/rZoGAvHFvYF+te6ozJLeRY91JnjOyo7Oj2798voqC4TO8xGJqqS+Cz7b1qfM1VXe4iY1JRWGIcr4lELMLioUE1TusEgMVDg4xmGmNFqrbs19Ly8NOxeOyITsbJW1km9YGPwddcjR07FhkZGXjvvfeQmpqKkJAQREZGqptc3L17F2LxwxzQ19cXe/bswfz589G+fXt4e3tj3rx5WLhwoXpMUlISxo8fj6ysLLi5uaFHjx44deoU3Nzc6v35ERERGYv0vJoTq9qMo/pRUqbAwTjl/p8DdLQmThMSsQhdA5yRdVVA1wBntG/qjFO3s3AnqxCf/H0VHz7Xrt5iqW8FxWU4EKdctvJs+yY1juvU1AlNna1xV1aIfbFpGB7iXePY+jQo2Auhfo44fye70nFPB0ssHhqk06m/uuRgJUWXACccuZ6JD3dfVR/3MvK4KzJ4cgUAc+bMwZw5c6q97fDhw1WOhYeH49SpUzWe77ffftNVaERERA2Gu13107xqO47qx+n4LOQVlcHV1gIhvk4Gi8PeUorPRnfApJ9OY92puxgQ5IleLRvmB9f7r6ahqFQBfxdrBHvX3NxMJBLhuY7e+O+BG9gWlWw0yVVKzgNEJ+YAAD4aHoRrsZcxoGdXhDd3N8qKlUpkTAqOXM+scjw1pwgz10XpfE2oPhh8WiARERHVD1Ndi9HY7b2irKBEBBn+jXGPFq7qdTFvbrmEnAcNcx+zh1MCmzxxGuaI8umSR29kICOv+LFj68v6U3chVygrjmM6+yDUVfnfhv75eRzVmtDqmNKaUCZXREREjYRqLQaAGhMsY12L0VgpFAL2xSqTqwFB1XdSrm9vDW4NfxdrpOYWYcmuK4YOR+dyi0rxzzVll8BnOzy5ShLgaoMQX0coBGDnxXv6Du+Jikrl2HjmLgBgand/wwajhYayJpTJFRERUSOi6gTnYlu1w+6y0e2NfspNY3M5OQepuUWwMZcgPNDF0OEAAKzNzfDFmA4Qi4BtUcnYcyXV0CHp1L4raSiRK9Dc3RatPOw0uo+qscV2I+ga+OelFGQVlKCJgyX6t6m/NXp11VDWhDK5IiIiamQGBXvh4/JmBD6OVvBztgYAKB53JzIIVZfAPq3cYSk1nk1VQ/2c8XKvQADA29suIyvfOKbD6cKfl5TVp8d1CXzUs+2bwEwsQkxyLm6k5ekzvMcSBAE/H48HALwQ7g8ziem81W8oa0JN5xUnIiIinUnOeQAACPZ2wKhQHwDAnpiGVYFoCFTrreqzS6Cm5ke0QCsPO2QVlOCd7TEmuy9RRdmFJTh6Q9lQ4XFdAh/lbGOOPq2UzT22X0jWS2yaOH/nPq7cy4WFmRjjuvgaLI7aaChrQplcERERNUJJ95XJla+zFQYFK9fyHL2RifxGsH+RqbidkY8b6fkwE4vQp5W7ocOpwsJMgi/GdICZWITIK6nYEW349UZ1FRmTijKFgDZe9lpv1jyio/JDih3R96AwUNOFn08klMfiDSebqlN/jdnj1oQa+/5cFTG5IiIiaoQSZYUAAB8na7Rwt0UzNxuUyB/up0SGp2pkER7oAgcrqYGjqV6wtwPm9msBAHhvRwxSH9OQwBRU3DhYW/3auMPOwgzJ2Q9wJqH+my6k5DxAZHn1eUo3/3p/fF1QrQn1dKg89c/TwdIk2rADTK6IiIgapYqVK5FIhEFtldUrTg00HnvVXQKNb0pgRbP6BKKDjwNyi8rw5tZLJjs9MDO/GCduKacEDtViSqCKpVSCIe2Ub/63R9X/1MCK7dfbeNW8N5exGxTshWML+2LjjKfw9bgQbJzxFI4t7GsSiRXA5IqIiKhRSrz/sHIFAIPL37gcupaOolK5weIipfS8IkTdvQ8AiDCSFuw1MZOI8cWYDjA3E+PI9QxsKG8Dbmr+jkmFQgDa+zigqYt1rc4xorxr4F+XU+r196ioVK5+3U2p/XpNJGIRwgNdMDzEG+GBLkY/FbAiJldERESNTM6DUuQVKddW+ThZAQCCve3h7WiFwhI5jlzPMGR4BODA1XQIAtDB17HKFClj1NzdDm8ObAUA+Gj3VdzJKjBwRNr78+LDLoG1FebvDG9HK+QVl+HA1fqbYrvr4j3ICkrg7WhlUu3XGyImV0RERI2Mar2Vq605rM3NAAAikQgDy6cGRjawfYtM0d7ya2DsUwIreql7ALoGOKOwRI43fr8EuYGaOtRGWm6Rep3UM7WYEqgiFoswPER5//ra80oQBKwpb2Qx6Sk/k2q/3hDx1SciImpkksqnBHo7VZ76NLidMrnaH5uGkjLuemUo+cVlOH4zCwAw0AhbsNdELBbh8+c7wMZcgjMJMqw+Fm/okDS2+1IKBAEI9XOCt6NVnc6l2lD48LUMyApKdBHeY5ly+/WGiMkVERFRI6NuZuFU+U1kp6ZOcLW1QG5RGU7dzjJEaATgn2sZKJEr0MzVBoFu2rUDNzRfZ2u8+6yynfayvdcMuqGuNipuHFxXzd3t0M7bAWUKQX1efTLl9usNEZMrIiKiRqZiG/aKJGKRerNaTg00nL2xytc+oq0HRCLTWcivMq6LL/q0ckNJmQILNl9Eqdy4q6DJ2Q8QdTcbIhHU3f7q6rmOyurVNj13DWwI7dcbGiZXREREjUzFNuyPGly+ofDeK6kmtWZGF+QKASdvZWFHdDJO3soyyPMvKXu419gAI+8SWBORSIRPR7WHg5UUl5Nz8L9Dtwwd0mPtLq8uhfk7w8NeN81DhnVoAolYhOjEbMRn6q+5x7pTdyBXCHiqmWm3X29ImFwRERE1Mqo27L5OVdtNP9XMBfaWZsjML8H5O/frOzSDiYxJQY9PD2L8qlOY91s0xq86hR6fHkRkTEq9xnE6Pgt5RWVwtbVAR1/Hen1sXfKwt8QHw9sCAL45eAOXk3IMHFHN1BsHd6h9I4tHudlZoGcLVwDA9gv6qV4Vlcqx8UwiAOBFVq2MBpMrIiKiRkQQBCTKlJUrH6eqlSupRIz+5R3qIhvJhsKRMSmYuS4KKTlFlY6n5hRh5rqoek2w9pRPx4wI8oDYhPb2qc6wDk0wpJ0nyhQC/v17tFHun3YnqwCXknIgFj2s2urKiPKpgX9cSNbLxspsv26cmFwRERE1IrKCEjwof5PrXU1yBTzcUHjPlVS9vCk0JnKFgCW7YlHds1QdW7Irtl6mCCoUAvbFpgGAeu2bKROJRPi/4cFwtTXH9bR8fLXvuqFDqkJVtere3BWuthY6PfeAIE/YmEtwV1ao3hBaVyq2X38hnO3XjQmvBBERUSOSWL7eysPeAhZmkmrH9GzhCmtzCZKzH+BysvFO59KFM/GyKhWrigQAKTlFOBMv03ssl5JzkJZbDBtzCboFuuj98eqDi60FPhnZHgDww9HbOJeg/9dRG7t0sHFwTazMJRhU/kGFrhtbnCtvv24pZft1Y8PkioiIqBFJesx6KxVLqQRPt3IHAPzdwKcGpufVnFjVZlxdqDYO7tPavcbE1xRFBHlgdKgPBAH49+8XUVBcZuiQAAA30/MRl5oHM/HDDbR1TTU18M9LKSgu0920yDXHEwAAz4V4w9Ga7deNCZMrIiKiRuRx660qGlS+/iQypmFPDXS306w7nKbj6mKvakpgkOlPCXzUe0OD0MTBEneyCvHJ31eNojOjag+qni1c9ZaghAe6wMPeAjkPSnH4WoZOzpmS80C9VQLbrxsfM0MHQERERPVHXblyrrlyBQBPt3aHuZkY8ZkFuJGej5YedvURXr0LC3CGl4NljVMDRQA8HSwRFuCs1zhuZeTjZno+pBIRnm7trtfHMgR7Syk+G90Bk346jXWn7uKvS6mQFZaob/dysMTioUHqaXT6JgjCwy6B7XXXJfBRErEIw0O88cOR29gelayTChnbrxs3Vq6IiIgaEdWaq8dNCwQAWwsz9CpvJf335YY7NVAiFuHtIa1rvF0AsHhoECR67tynamShbIUv1etjGUqPFq7o3dINAColVkD9d2a8lpaHm+n5MJeIEaHn5iGqqYEH49KRU1hap3MVlcqx4fRdAMCL3QLqHBvpHpMrIiKiRiRJpqxcPWlaIAD1p+yqKUgNVUGxci1MdfmTuUSMQDdbvcegWm81QE9rf4yBXCEgLjW32tvquzPjnxeVSVyfVm56T2bbeNmjtacdSuQK7L5ct+Rx58V7uF9YWt5+veFVOBsCJldERESNhEIhICm7vHL1hGmBANC/jQckYhGupuTiTlaBvsMzCLlCwA9HbgMA3hrcGhtnPIWvx4Vg/fSu6BbojBK5Aq+uO498PTZhSM8twoXEbABARAPer+hMvAxpucU13l5fnRkFQcCu8vVWutw4+HFU1avtF5JqfQ5BENSNLNh+3XjxqhARETUSGfnFKClTQCxSriN6Eicbc4Q3U7YEb6gbCu+LTcPtzALYW5phQlc/hAe6YHiIN7o3d8V/x3eCp70lbmUUYOHWS3pr7LH/ajoEAejg66jRdTFVxtKZMSY5F3eyCmEpFaNfPa1vGx7iDZEIOJtwH4nl1WNtnbtzH7EpbL9u7JhcERERNRKqZhZeDlaQavip98Dghjs1UBAErPznFgBgcrg/bC0q9/lytbXAdxM7wkwswu5LKepNW3Vtb2z5lMAG2CWwImPpzKjqEtivtQdsLOqnt5ungyW6ByrXMP5xoXZ7XqmqViM6sv26MWNyRURE1Eio2rD7Oj95vZXKwCAPiETAhbvZSMl5oK/QDOJMvAzRidkwNxPX2NI61M8Zbw9pAwD4aPdVnL9zX6cx5BWV4sTNLADAQD03VjA0VWfGx7UG8dJzZ8bKXQLrpzOhynPqqYHJWldB72Wz/bqpYHJFRETUSCSqm1k8eb2Viru9JUKbOgEA9l5J00tchqKqWj0f6gM3O4sax03t7o9n2nuhTCFg9vooZObXvG5IW/9cz0CJXIFmrjb10jjDkCRiERYPDQKAGhOsNwe11mtnxguJ2UjOfgAbc0m9t7wfFOwJS6kYtzMLcCkpR6v7Vmy/3tqT7deNGZMrIiKiRiJJwzbsj6q4oXBDEZeai0PXMiAWATN6NnvsWJFIhE9HtUczNxuk5hZh3m8XdNbRTpWwRrT1gEik33bvxmBQsBdWTOpUZW2ZKp/afiEZpXKF3h5f1SWwf5AHLKUSvT1OdWwtzNQdOLdrMTWwqFSOjWfYft1UMLkiIiJqJBLva96GvSLVG8LT8VnI0mHVxpB++EfZIXBwsBf8XW2eON7WwgwrJ4XCSirB8ZtZWL7/ep1jKClT4FBcOgBgQFDDbcH+qEHBXji2sK+6M+PGGU/h91e7wUoqwZHrGXhr62W9NA9RKATsvqxcbzVUjxsHP45qauCui/c0TiLZft20MLkiIiJqJNSVKw3asFfk62yNYG97KARg/1XTnxqYnP0AOy8q32S/0vvxVauKWnrYYemodgCAbw7exMG4ur0Wp25nIa+4DK62Fujo61inc5kaiVik7swYHuiCUD8nfDexIyRiEbZGJeHLfXVPXh91NkHZCt7O0gw9W7rq/Pya6NncFa62FsgqKMHRGxlPHF+x/fpktl83CbxCREREjYBcIeBetvYNLVQGtW04UwN/OhqPMoWAboEuaO/jqNV9h4d4Y3K4HwBg/qaLtW6rDTzsEhgR5AGxHtcZmYq+rT3w0XPBAJTJ6/rTd3R6flUji4FtPWFhVr9TAlXMJGIMK99ba1vUk6cGnk142H59LNuvmwQmV0RERI1Aam4RyhQCpBJRrVpdq9ZdHbuZidyiUl2HV2+yC0vw21nl+pVXewfW6hzvPNMGHXwdkfOgFLPWR6GoVK71ORQKAftilZWvAQ28S6A2xoU1xbx+LQAA//kjRv0a1VWZXIG/YwzTJfBRqg2F98WmIe8Jv0trTsSr78P266aByRUREVEjoKqweDta1aobW3N3OzR3t0WpXFCvEzJFv568g8ISOYK87NGzRe2mhlmYSfC/iZ3gZC3F5eQcLNkVq/U5LiXnIC23GDbmEnQLdKlVHA3Va/1bYGxnXygE4F8bo3TS/v50vAyZ+SVwspaie3PDTAlUCfa2R3N3WxSXKfD3YyrB97IfYE95wxO2XzcdTK6IiIgagdq0YX+UqU8NLCqVqzcCfqV3szp15/N2tMLX4zpCJAI2nrmLLeeTtLr/3vI9i/q0djfYFDVjJRKJ8NGIYDzdyg1FpQpMX3sWtzPy63RO1cbBg4I9Nd5AW19EIpG6erX9MVMDVe3Xw5u5sP26CWFyRURE1Ag8bGah/XorFdXUwMPXMvCgRPupcIb2+/kkZBWUwMfJCs+0q/vUsF4t3dRT2N7ZfhlXU3I1vu9e1ZTAIE4JrI6ZRIzvJnZCBx8H3C8sxZSfzyA9r6hW5yqVP6wQGapL4KOGhyjjOBWfpV4LWVGl9uvd/eszNKojJldERESNwMM27LWvXLVtYg8fJys8KJXjn+tP7nRmTMrkCqw6omy/PqNnM511XZvbtwV6t3RDcZkCM9ed12g92q2MfNxMz4dUIqr3jWxNibW5GX56sQv8XKyRKHuAl9acRX5xmdbnOXYzE9mFpXC1tUDXZsYxBdPHyRpdA5whCMCO6HtVbt8ZXbH9OhNwU8LkioiIqBFQVa603eOqIpFIVGFqYIpO4qovkVdScVdWCCdrKZ7v7KOz84rFIiwfGwJvRyskZBXijd8vPnGPJlWThvBAV9hbSnUWS0PkamuBtVPD4GJjjpjkXMxaH6X1JsOqjYOHtPOs1XpDfVFPDbyQVOlnRhAE/Fw+fXVyuJ9RxUxPxuSKiIioEUgqX3Ol7R5XjxrcTplcHbiajpIy7d7kGoogCFj5zy0AysYA1uZmOj2/k405vpvYCVKJCHuupGHV0duPHa9ab8UpgZrxd7XB6he71GqT4eIyubrl/bNGMiVQZXA7L5ibiXE9LR+xFaaUnk24j6tsv26ymFwRERE1cCVlCqTkKter1KVyBQAdfZ3gZmeBvOIynLiVqYvw9O7ErSzEJOfCSirBlHB/vTxGiK8j3hvaFgDwaeQ1nL6dVe249NwiXEjMBqDc34o008HXsdImw1/s1WyT4SPXM5FXVAZPe0t09nPSc5TacbCSIqJ8yl/FxhYP26/7sP26CWJyRURE1MCl5DyAIAAWZmK42VrU6VxisQgDy/dlMpWugaqq1dguvnCy0d+b1Uldm+K5kCaQKwTM2Xih2gYM+6+mQxCUyZiHvfb7jTVmfVt74OMRyk2Gvz10E+tOPXmTYVWXwCHtvIxyo+bnyqcG7rh4D3KFgORK7df9DBka1RKTKyIiogYuUfZwvVVd2o+rDA5WdtrbG5sGuUKz6VmGEpOcg6M3MiERizCtR4BeH0skEuHjke3Q0sMWGXnFmLPhAsoeWR+kmqLGjYNrZ2yXpnitv7JD43s7YtRTLKvzoESO/eXr24Z2MOzGwTXp3dINTtZSZOQV48ejt7F4RwzkCgFPBTiz/bqJYnJFRETUwCXd1816K5WwAGc4WkshKyjB2QSZTs6pL9+Xdwh8tr2Xzp7/41ibm2HFpFDYmEtwJl6GZXuvqW/LKyrFiZvK6YIDgjz1HktDNa9fC4zrotpk+EKNmwwfupaOghI5fJysEOLrWL9BasjcTIz2Po4AgE/+jsP+q8oNuq+l5Zlc0xhSqlNyVVxcrKs4iIiISE9Ubdh969CGvSKpRKxuD23MUwPvZhVid/m0sFd6Bdbb4wa62WLZ8x0AAN//cxt/X07ByVtZ+GLvNZTIFQhwtUZzd9t6i6ehEYlE+PC5YPRt7Y7iMuUmw7eq2WRYNSXwmfZeOqnY6kNkTEq12xpkF5Zi5rooJlgmSKvk6u+//8aUKVPQrFkzSKVSWFtbw97eHr1798ZHH32Ee/eq9uknIiIiw9JFG/ZHDQ5WtWRPhcJIpwb+eOw2FIJys9+gJvU7xWpIOy/1NMRZ66MwftUprDmhXCOUnlvMN811ZCYR49sJHdHB11G5yfDqypsMFxSX4WCcsgpkLBsHP0quELBkV2y1t6l+o5bsijX6qbdUmUbJ1fbt29GyZUu89NJLMDMzw8KFC7Ft2zbs2bMHP/74I3r37o39+/ejWbNmePXVV5GRYVobCxIRETVkiTpqw15R9+ausDGXIDW3CJeSc3R2Xl3Jyi/G5nOJAIBXezczSAwdmzoCePhGWaWgRM6qhA5Ym5vhpymd4e9ijaT7yk2Gcx6U4uStLHwaGYeiUgX8nK3Qtp4Ta02diZchJadq0xMVAUBKThHOxBv31FuqTKONHj777DN89dVXGDx4MMTiqvnYmDFjAADJycn45ptvsG7dOsyfP1+3kRIREVGtJOqhcmUpleDp1u7481IK/o5JMbo1LWtP3kFRqQLtfRwQ3syl3h9frhDw0e6rjx2zZFcsIoKMa2NbU+Nqa4G1L4Vh5P9OICY5F10+2l9p/7WsghLsuZKKQcHG19Cium6SdRlHxkGjytXJkyfxzDPPVJtYVeTt7Y2lS5cysSIiIjISRaVyZOQp10jras2Viqpr4J6YVI03da0PhSVl+OVkAgDg1d6BBllvw6pE/fFzscGMnsrq5KMbW+cXG2+V0N1Os1b8mo4j46B1Q4tDhw7pIw4iIiLSA9V6K1sLMzhaS3V67j6t3GBhJkZCViHiUvN0eu662HQ2EdmFpfB3scbAtobpyseqRP2RKwSsLU+ma2KMa5fCApzh5WCJmlJ/EQAvB0uEBTjXZ1hUR1onV4MGDUJgYCA+/PBDJCYm6iMmIiIi0hFVG3Zd7XFVkY2FGXq1dANgPF0DS+UK/Hg0HgAwo1czg025Y1Wi/phqlVAiFmHx0CAAqJJgqb5fPDSI00ZNjNbJVXJyMubMmYMtW7agWbNmGDhwIDZv3oySkhJ9xEdERER18HC9lX72eBpUXhna85jNXOvT7kspSM5+AFdbc4zq5GOwOFiVqD+mXCUcFOyFFZM6wdOhcpLt6WCJFZM6GeVaMXo8rZMrV1dXzJ8/H9HR0Th9+jRatmyJWbNmoUmTJpg7dy4uXryojziJiIioFpJkDytX+tC/jQfMxCLEpeYhPrNAL4+hKUEQsPKfWwCAqd0DYCmVGCwWViXqj6lXCQcFe+HYwr7YOOMpfD0uBBtnPIVjC/sysTJRddpEuFOnTli0aBHmzJmD/Px8rF69GqGhoejZsyeuXLmiqxiJiIiollRrrnTZhr0iB2spwgOV3fgMPTXw8PUMxKXmwcZcgkld/QwaC8CqRH1pCFVCiViE8EAXDA/xRnigC5NuE1ar5Kq0tBRbtmzBkCFD4Ofnhz179uDbb79FWloabt68CT8/Pzz//PO6jpWIiIi0lHhfv5UrABik2lDYwFMDvy+vWo0PawoHHTfvqC1WJfSPVUIyJlonV//617/g5eWFV155BS1btsSFCxdw8uRJTJ8+HTY2NvD398fnn3+OuLg4fcRLREREWlBXrvS05goAIoI8IBIBFxOzcS/7gd4e53GiE7Nx6rYMZmIRpvUMMEgMNWFVQv9YJSRjodEmwhXFxsbim2++wciRI2FhYVHtGFdXV7ZsJyIiMrCC4jLICpQNp3yc9Ve5crezRBc/Z5xJkGHPlVRM7V7/yY2qajU8xBteDvp7rmS8BgV7ISLIE2fiZUjPK4K7nXIqIJNZqk9aJ1cHDhx48knNzNC7d+9aBURERES6oZoS6GAlhb2lfqfJDQz2xJkEGf6Oqf/k6nZGvnpK4qu9m9XrY5NxUVUJiQxF62mBn3zyCVavXl3l+OrVq/Hpp5/qJCgiIiKquySZqpmF/is5A9t6AADOJsiQkVes98eraNXReAgC0L+NO1p42NXrYxMRVaR1cvX999+jdevWVY63bdsWK1eu1ElQREREVHfqZhaO+ltvpeLjZI32Pg4QBGD/1TS9P55Kel4RtkYlAQBe6R1Yb49LRFQdrZOr1NRUeHlVXRTo5uaGlJQUnQRFREREdfewDXv9rEEaWL6h8N/12JJ9zfEElJQpEOrnhC7+xttqm4gaB62TK19fXxw/frzK8ePHj6NJkyY6CYqIiIjqLrF8A2F97XH1KFVL9hM3M5H7oFTvj5dXVIpfT90BALzSi2utiMjwtG5oMWPGDLz22msoLS1F3759ASibXLz55pv497//rfMAiYiIqHZUlSt97nFVUaCbLVp62OJ6Wj4OXcuAvnea2njmLvKKyhDoZoP+bTz0/GhERE+mdXL1xhtvICsrC7NmzUJJibK9q6WlJRYuXIhFixbpPEAiIiKqHdWaK33ucfWoQW09cT3tJjaeTUJbCxFc4mUIb+6us3bYcoWAM/EypGQ/wIrDyvbrr/QKhJjttonICGidXIlEInz66af4z3/+g6tXr8LKygotWrSocc8rIiIiqn85haXIKyoDAHjXU+UKAOzKW76fv5uN85Dglxvn4OVgicVDg+q8kWtkTAqW7IpFSk6R+phYBFiZa73KgYhIL2r918jW1hZdunRBcHAwEysiIiIjo6paudqaw9pc689SayUyJgUf/3W1yvHUnCLMXBeFyJjaN76KjEnBzHVRlRIrAFAIwNyN0XU6NxGRrtTqr+25c+ewefNm3L17Vz01UGXbtm06CYyIiIhqL0nVhr2epgTKFQKW7IqFUM1tAgARgCW7YhER5Kn1FMHHnVultucmItIlrZOr3377DZMnT8bAgQOxd+9eDBgwANevX0daWhpGjBhRqyC+++47LFu2DKmpqejQoQO++eYbhIWF1Tg+Ozsb77zzDrZt2waZTAY/Pz8sX74cQ4YMqTJ26dKlWLRoEebNm4fly5fXKj4iIiJTU9/NLM7Ey6pUlSoSAKTkFGHuxig0cVTGJDwmW6p4U0r2A43OfSZehvBAF+0CJyLSIa2Tq48//hhfffUVZs+eDTs7O3z99dcICAjAK6+8Uu3+V0+yadMmLFiwACtXrkTXrl2xfPlyDBw4ENeuXYO7u3uV8SUlJYiIiIC7uzu2bNkCb29v3LlzB46OjlXGnj17Ft9//z3at2+vdVxERESmrL7bsKfn1Zz8VLT7sv72wNI0BiIifdE6ubp16xaeeeYZAIC5uTkKCgogEokwf/589O3bF0uWLNHqfF9++SVmzJiBqVOnAgBWrlyJ3bt3Y/Xq1XjrrbeqjF+9ejVkMhlOnDgBqVS5aNbf37/KuPz8fEycOBGrVq3Chx9+qOWzJCIiMm2J9Vy5crez1Gjc0PZeaFJDTCJUP6XvXvYD7Lx4T2cxEBHpi9bJlZOTE/Ly8gAA3t7eiImJQbt27ZCdnY3CwkKtzlVSUoLz589XauEuFovRv39/nDx5str77Ny5E+Hh4Zg9ezZ27NgBNzc3TJgwAQsXLoREIlGPmz17Np555hn079//iclVcXExiouL1d/n5uYCAEpLS1FaqtkmiKpxmo4n48Nr2DDwOjYMvI51lygrAAB42ZvXy+vY0ccOnvYWSMstrnZtlAiAp4MFlo0KrtWaqzPxWU88d0cfO/7M6Bh/F00fr2HdafPaaZ1c9erVC/v27UO7du3w/PPPY968eTh48CD27duHfv36aXWuzMxMyOVyeHhU3vjPw8MDcXFx1d7n9u3bOHjwICZOnIi//voLN2/exKxZs1BaWorFixcDUK4Li4qKwtmzZzWK45NPPqm24rZ3715YW2s3nWLfvn1ajSfjw2vYMPA6Ngy8jrUjCMCdTAkAEW5dPIO86/XzuEM8RVidq2pEXDGBEiAAGOxRiD2RfxvduenJ+Lto+ngNa0+bApLWydW3336LoiLlnOZ33nkHUqkUJ06cwKhRo/Duu+9qezqtKRQKuLu744cffoBEIkFoaCiSk5OxbNkyLF68GImJiZg3bx727dsHS0vNpgcsWrQICxYsUH+fm5sLX19fDBgwAPb29hqdo7S0FPv27UNERIR6uiKZFl7DhoHXsWHgdaybrIISlJw6DJEIGD98ECzM6mcfqCEAOl1Jw4d/xSE19+GMEC8HS7wzuDUGtvWo+c4GPDfVjL+Lpo/XsO5Us9o0oVVyVVZWhj///BMDBw4EoJzCV926KE25urpCIpEgLS2t0vG0tDR4enpWex8vLy9IpdJKUwDbtGmD1NRU9TTD9PR0dOrUSX27XC7HkSNH8O2336K4uLjSfQHAwsKi2r26pFKp1j+EtbkPGRdew4aB17Fh4HWsndQ85ZRADztL2FrV716Uz4b4YHB7b5y8mY69R09jQM+uCG/urpMW6apzn4mXIT2vCO52lggLcGb79XrA30XTx2tYe9q8blp9lGVmZoZXX31VXbmqK3Nzc4SGhuLAgQPqYwqFAgcOHEB4eHi19+nevTtu3rwJhUKhPnb9+nV4eXnB3Nwc/fr1w+XLlxEdHa3+6ty5MyZOnIjo6OgqiRUREVFD83CPq/ppZvEoiViErgHOCHUV0FXHyY9ELEJ4oAuGh3gjPNCFiRURGRWt5wmEhYUhOjpaZwEsWLAAq1atwtq1a3H16lXMnDkTBQUF6u6BkydPrtTwYubMmZDJZJg3bx6uX7+O3bt34+OPP8bs2bMBAHZ2dggODq70ZWNjAxcXFwQHB+ssbiIiImOVKFN2CqyvNuxERKSk9ZqrWbNmYcGCBUhMTERoaChsbGwq3a7tnlJjx45FRkYG3nvvPaSmpiIkJASRkZHqJhd3796FWPwwB/T19cWePXswf/58tG/fHt7e3pg3bx4WLlyo7VMhIiJqkBINXLkiImqstE6uxo0bBwCYO3eu+phIJIIgCBCJRJDL5VoHMWfOHMyZM6fa2w4fPlzlWHh4OE6dOqXx+as7BxERUUOVVL7Hla8TK1dERPVJ6+QqPj5eH3EQERGRjiTJyitXzqxcERHVJ62TKz8/P33EQURERDqgUAhIymbliojIELROrn755ZfH3j558uRaB0NERER1k5FfjJIyBSRiEbwcNNvvkYiIdEPr5GrevHmVvi8tLUVhYSHMzc1hbW3N5IqIiMiAEsunBHraW8JMUj+bBxMRkZLWf3Xv379f6Ss/Px/Xrl1Djx49sHHjRn3ESERERBpSN7Pgeisionqnk4+0WrRogaVLl1apahEREVH9UlWuuN6KiKj+6Wy+gJmZGe7du6er0xEREVEtqCpXPkyuiIjqndZrrnbu3Fnpe0EQkJKSgm+//Rbdu3fXWWBERESkPdUGwpwWSERU/7ROrp577rlK34tEIri5uaFv37744osvdBUXERER1QIrV0REhqN1cqVQKPQRBxEREdWRXCHgXjYbWhARGQp7tBIRETUQKTkPUKYQIJWI4G7HPa6IiOqb1snVqFGj8Omnn1Y5/tlnn+H555/XSVBERESkPdWUQG9HK0jEIgNHQ0TU+GidXB05cgRDhgypcnzw4ME4cuSIToIiIiIi7anbsDtzvRURkSFonVzl5+fD3Ny8ynGpVIrc3FydBEVERETae9jMguutiIgMQevkql27dti0aVOV47/99huCgoJ0EhQRERFpT9WGnZ0CiYgMQ+tugf/5z38wcuRI3Lp1C3379gUAHDhwABs3bsTvv/+u8wCJiIhIM0kyVq6IiAxJ6+Rq6NCh+OOPP/Dxxx9jy5YtsLKyQvv27bF//3707t1bHzESERGRBpLuc80VEZEhaZ1cAcAzzzyDZ555RtexEBERUS2VlCmQklsEAPDltEAiIoPQes3V2bNncfr06SrHT58+jXPnzukkKCIiItJOSs4DCAJgKRXD1bZq4ykiItI/rZOr2bNnIzExscrx5ORkzJ49WydBERERkXYS1eutrCEScY8rIiJD0Dq5io2NRadOnaoc79ixI2JjY3USFBEREWknSd0pkM0siIgMRevkysLCAmlpaVWOp6SkwMysVku4iIiIqI5Ubdi53oqIyHC0Tq4GDBiARYsWIScnR30sOzsbb7/9NiIiInQaHBEREWlGNS3Q15mVKyIiQ9G61PT555+jV69e8PPzQ8eOHQEA0dHR8PDwwK+//qrzAImIiOjJkriBMBGRwWmdXHl7e+PSpUtYv349Ll68CCsrK0ydOhXjx4+HVCrVR4xERET0BIn3yytXTK6IiAymVoukbGxs8PLLL1c6dvXqVfz000/4/PPPdRIYERERaaaoVI6MvGIAbGhBRGRIWq+5qqigoAA//fQTunXrhrZt2yIyMlJXcREREZGGksqrVrYWZnC05iwSIiJDqVVydfz4cbz00kvw8PDAyy+/jG7duiE2NhYxMTG6jo+IiIieILFCG3bucUVEZDgaJ1fp6en47LPP0Lp1a4wePRqOjo44fPgwxGIxXnrpJbRu3VqfcRIREVENVJUrNrMgIjIsjddc+fn5YfTo0fj6668REREBsbhOMwqJiIhIR5Jk5XtcsQ07EZFBaZwh+fn54dixYzhy5AiuX7+uz5iIiIhIC6xcEREZB42Tq7i4OKxbtw4pKSno0qULQkND8dVXXwEA53cTEREZkGrNlS87BRIRGZRWc/u6d++O1atXIyUlBa+++ip+//13yOVyzJo1C6tWrUJGRoa+4iQiIqIaJMq4gTARkTGo1cIpW1tbzJgxAydOnMCVK1cQGhqKd999F02aNNF1fERERPQY+cVluF9YCoBrroiIDK3OXSnatGmDzz//HMnJydi0aZMuYiIiIiINJZVPCXS0lsLOkntcEREZkkbJVUFBwRPHmJmZYeTIkRqPJyIiorpLkqmaWbBqRURkaBolV82bN8fSpUuRkpJS4xhBELBv3z4MHjwY//3vf3UWIBEREdXsYTMLrrciIjI0jfa5Onz4MN5++228//776NChAzp37owmTZrA0tIS9+/fR2xsLE6ePAkzMzMsWrQIr7zyir7jJiIiIlRsw87KFRGRoWmUXLVq1Qpbt27F3bt38fvvv+Po0aM4ceIEHjx4AFdXV3Ts2BGrVq3C4MGDIZFI9B0zERERlUtUbyDMyhURkaFplFypNG3aFP/+97/x73//W1/xEBERkRYSWbkiIjIade4WSERERIaTxDVXRERGg8kVERGRicopLEVeURkAbiBMRGQMmFwRERGZKFWnQFdbc1iZc80zEZGhMbkiIiIyUaopgaxaEREZByZXREREJiqRGwgTERmVWiVXR48exaRJkxAeHo7k5GQAwK+//opjx47pNDgiIiKqmbqZBduwExEZBa2Tq61bt2LgwIGwsrLChQsXUFxcDADIycnBxx9/rPMAiYiIqHqqNuzsFEhEZBy0Tq4+/PBDrFy5EqtWrYJUKlUf7969O6KionQaHBEREdXs4ZorTgskIjIGWidX165dQ69evaocd3BwQHZ2ti5iIiIioicQBEG95orTAomIjIPWyZWnpydu3rxZ5fixY8fQrFkznQRFREREjycrKMGDUjlEIqCJo6WhwyEiItQiuZoxYwbmzZuH06dPQyQS4d69e1i/fj1ef/11zJw5Ux8xEhER0SNU66087CxhYcY9roiIjIGZtnd46623oFAo0K9fPxQWFqJXr16wsLDA66+/jn/961/6iJGIiIgekShTdQrkeisiImOhVXIll8tx/PhxzJ49G2+88QZu3ryJ/Px8BAUFwdbWVl8xEhER0SOS7qv2uOJ6KyIiY6FVciWRSDBgwABcvXoVjo6OCAoK0ldcRERE9BiJqj2u2CmQiMhoaL3mKjg4GLdv39ZHLERERKQhVq6IiIxPrfa5ev311/Hnn38iJSUFubm5lb6IiIhI/5LK11z5cM0VEZHR0LqhxZAhQwAAw4YNg0gkUh8XBAEikQhyuVx30REREVEVCoWgrlz5snJFRGQ0tE6uDh06pI84iIiISEMZ+cUokSsgEYvg5cA9roiIjIXWyVXv3r31EQcRERFpSNWG3cvBEmYSrWf4ExGRnmidXAFAdnY2fvrpJ1y9ehUA0LZtW7z00ktwcHDQaXBERERU1cNmFlxvRURkTLT+uOvcuXMIDAzEV199BZlMBplMhi+//BKBgYGIiorSR4xERERUgXoDYa63IiIyKlpXrubPn49hw4Zh1apVMDNT3r2srAzTp0/Ha6+9hiNHjug8SCIiInqIbdiJiIyT1snVuXPnKiVWAGBmZoY333wTnTt31mlwREREVJV6A2G2YSciMipaTwu0t7fH3bt3qxxPTEyEnZ2dToIiIiKimj1Mrli5IiIyJlpXrsaOHYtp06bh888/R7du3QAAx48fxxtvvIHx48frPMDGTK4QcCZehvS8IrjbWSIswBkSsejJdyQiogarTK5ASnYRADa0ICIyNlonV59//jlEIhEmT56MsrIyAIBUKsXMmTOxdOlSnQfYWEXGpGDJrlik5BSpj3k5WGLx0CAMCvYyYGRERGRIqblFKFMIkEpE8LDjHldERMZE62mB5ubm+Prrr3H//n1ER0cjOjoaMpkMX331FSwsLPQRY6MTGZOCmeuiKiVWAJCaU4SZ66IQGZNioMiIiMjQVM0svB2tIOZsBiIio6J15SonJwdyuRzOzs5o166d+rhMJoOZmRns7e11GmBjI1cIWLIrFkI1twkARACW7IpFRJAnpwgSETVC6jbsXG9FRGR0tK5cjRs3Dr/99luV45s3b8a4ceNqFcR3330Hf39/WFpaomvXrjhz5sxjx2dnZ2P27Nnw8vKChYUFWrZsib/++kt9+4oVK9C+fXvY29vD3t4e4eHh+Pvvv2sVW307Ey+rUrGqSACQklOEM/Gy+guKiIiMRiLbsBMRGS2tk6vTp0/j6aefrnK8T58+OH36tNYBbNq0CQsWLMDixYsRFRWFDh06YODAgUhPT692fElJCSIiIpCQkIAtW7bg2rVrWLVqFby9vdVjfHx8sHTpUpw/fx7nzp1D3759MXz4cFy5ckXr+Opbel7NiVVFKTkP9BwJEREZo6TyToFsZkFEZHy0nhZYXFysbmRRUWlpKR480P4N/5dffokZM2Zg6tSpAICVK1di9+7dWL16Nd56660q41evXg2ZTIYTJ05AKpUCAPz9/SuNGTp0aKXvP/roI6xYsQKnTp1C27Ztq31OxcXF6u9zc3PVz6m0tFSj56Eap+n4mrhYa3ZJ/u/PWCTLCjC2iw+crM3r9JikpKtrSIbF69gw8DrW7G5WAQCgib25Ub8+vIYNA6+j6eM1rDttXjuRIAjVLe+p0dNPP43g4GB88803lY7Pnj0bly5dwtGjRzU+V0lJCaytrbFlyxY899xz6uNTpkxBdnY2duzYUeU+Q4YMgbOzM6ytrbFjxw64ublhwoQJWLhwISQSSZXxcrkcv//+O6ZMmYILFy4gKCioypj3338fS5YsqXJ8w4YNsLau32kXCgFYEiVBdgmgXGH1KAEi9f8CUpGAzm4Cenkp0IQzRIiIGrzF5yXILhFhfnAZ/Lm9JBGR3hUWFmLChAnIycl5Yn8JrStXH374Ifr374+LFy+iX79+AIADBw7g7Nmz2Lt3r1bnyszMhFwuh4eHR6XjHh4eiIuLq/Y+t2/fxsGDBzFx4kT89ddfuHnzJmbNmoXS0lIsXrxYPe7y5csIDw9HUVERbG1tsX379moTKwBYtGgRFixYoP4+NzcXvr6+GDBggMYNOkpLS7Fv3z5ERESoK2q1JfVPw79+uwgAlRpbiMr/98sx7VFSJsfak3cRm5KHk+kinEwXI7yZM6Y81RR9Wrmx2UUt6PIakuHwOjYMvI7VKylT4LVT+wEAY57pB1db4+3Sy2vYMPA6mj5ew7pTzWrThNbJVffu3XHy5EksW7YMmzdvhpWVFdq3b4+ffvoJLVq00PZ0WlMoFHB3d8cPP/wAiUSC0NBQJCcnY9myZZWSq1atWiE6Oho5OTnYsmULpkyZgn/++afaBMvCwqLaNvJSqVTrH8La3OdRz4b4wMxMUmWfK89H9rka08UPZxPuY82JeETGpOLkbRlO3pahqbM1pnTzx5jOPrCz5C+RtnRxDcnweB0bBl7Hyu7lFkAQAEupGJ6ONhCJjP+DNF7DhoHX0fTxGtaeNq+b1skVAISEhGD9+vW1uWslrq6ukEgkSEtLq3Q8LS0Nnp6e1d7Hy8sLUqm00hTANm3aIDU1FSUlJTA3V64/Mjc3R/PmzQEAoaGhOHv2LL7++mt8//33dY67PgwK9kJEkCfOxMuQnlcEdztLhAU4V6pIiUQihAU4IyzAGUn3C/HryTvYeOYu7soK8X9/xuLLvdfwfGdfTOnmjwBXm0rnlyuEx56biIiMT6LsYadAU0isiIgaG42Tq7KyMsjl8koVnrS0NKxcuRIFBQUYNmwYevToodWDm5ubIzQ0FAcOHFCvuVIoFDhw4ADmzJlT7X26d++ODRs2QKFQQCxWNju8fv06vLy81IlVdRQKRaWmFaZAIhYhPNBFo7E+TtZYNKQN5vVvgW1RyVhzIgE30/Ox5kQC1p5MwNOt3DG1uz96NHfFniupVapiXo9UxYiIyPgklncK9GWnQCIio6RxcjVjxgyYm5urKz95eXno0qULioqK4OXlha+++go7duzAkCFDtApgwYIFmDJlCjp37oywsDAsX74cBQUF6u6BkydPhre3Nz755BMAwMyZM/Htt99i3rx5+Ne//oUbN27g448/xty5c9XnXLRoEQYPHoymTZsiLy8PGzZswOHDh7Fnzx6tYjNF1uZmmPSUHyZ2bYqjNzLx8/F4HLqWgYNx6TgYlw4ve0uk5FZt956aU4SZ66KwYlInJlhEREbqYRt2djAiIjJGGidXx48fx7fffqv+/pdffoFcLseNGzfg4OCAhQsXYtmyZVonV2PHjkVGRgbee+89pKamIiQkBJGRkeomF3fv3lVXqADA19cXe/bswfz589G+fXt4e3tj3rx5WLhwoXpMeno6Jk+ejJSUFDg4OKB9+/bYs2cPIiIitIrNlIlEIvRq6YZeLd1wOyMfa08k4PdzidUmVoCycYYIwJJdsYgI8uQUQSIiI6SaFujrzMoVEZEx0ji5Sk5OrtSw4sCBAxg1ahQcHBwAKNun//zzz7UKYs6cOTVOAzx8+HCVY+Hh4Th16lSN5/vpp59qFUdD1czNFkuGB6NXSzdMW3uuxnECgJScIpyJl2k8HZGIiOoPK1dERMZN/OQhSpaWlpU2CT516hS6du1a6fb8/HzdRkc6lV9cdfPn6qTnVV/dIiIiw0q8X165YnJFRGSUNE6uQkJC8OuvvwIAjh49irS0NPTt21d9+61bt9CkSRPdR0g6425nqdNxRERUf4pK5cjIUzZm4rRAIiLjpPG0wPfeew+DBw/G5s2bkZKSghdffBFeXg8bH2zfvh3du3fXS5CkG2EBzvBysERqTlGlzYlVRFDupRUW4FzfoRER0RMklVetbC3M4GDFvWqIiIyRxslV7969cf78eezduxeenp54/vnnK90eEhKCsLAwnQdIuiMRi7B4aBBmrouCCKg2wVo8NIjNLIiIjFCier2VFfe4IiIyUlptItymTRu0adOm2ttefvllnQRE+jUo2AsrJnWqss+VtbkEX47pwDbsRERGSlW5YjMLIiLjpVVyRQ3DoGAvRAR54ky8DEdvZOB/h2/BSirBgCBPQ4dGREQ1SJKVbyDM9VZEREZL44YW1LBIxCKEB7rgtf4tYWthhqyCElxMyjZ0WEREVAPVtEB2CiQiMl5Mrho5czMxerdyAwDsv5pm4GiIiKgmD6cFsnJFRGSsmFwRItp4AAD2x6YbOBIiIqpJonpaICtXRETGqtZrrkpKSpCeng6FQlHpeNOmTescFNWvPq3cIBGLcC0tD3ezCtHUhf9wExEZk/ziMtwvLAXAyhURkTHTunJ148YN9OzZE1ZWVvDz80NAQAACAgLg7++PgIAAfcRIeuZobY4u/k4AODWQiMgYJZWvt3K0lsLOkntcEREZK60rVy+++CLMzMzw559/wsvLi3ttNBD923jg1G0Z9l9Nw0s9mCQTERmTJBnXWxERmQKtk6vo6GicP38erVu31kc8ZCARQR74cPdVnI6XIaewFA7W/GSUiMhYsFMgEZFp0HpaYFBQEDIzM/URCxmQn4sNWrjbQq4QcPg6G1sQERmTxPLKFZtZEBEZN62Tq08//RRvvvkmDh8+jKysLOTm5lb6ItPVP6i8a+BVJldERMZCrhBwqXwfwlK5AnKFYNiAiIioRlpPC+zfvz8AoF+/fpWOC4IAkUgEuVyum8io3vVv44EVh2/h8LV0lJQpYG7GTv1ERIYUGZOCJbtikZJTBAD4+XgCImNSsXhoEAYFexk4OiIiepTWydWhQ4f0EQcZgRBfR7jamiMzvwRnE2To3tzV0CERETVakTEpmLkuCo/WqVJzijBzXRRWTOrEBIuIyMhonVz17t1bH3GQEZCIRejb2h2bzyVhX2wakysiIgORKwQs2RVbJbECAAGACMCSXbGICPKERMyuvURExqJW876ys7PxxRdfYPr06Zg+fTq++uor5OTk6Do2MoD+bVTrrtIgCJzXT0RkCGfiZeqpgNURAKTkFOFMvKz+giIioifSOrk6d+4cAgMD8dVXX0Emk0Emk+HLL79EYGAgoqKi9BEj1aMeLVxhYSZG0v0HuJaWZ+hwiIgapfS8mhOr2owjIqL6oXVyNX/+fAwbNgwJCQnYtm0btm3bhvj4eDz77LN47bXX9BAi1SdrczP0KJ8OuD82zcDREBE1Tu52ljodR0RE9aNWlauFCxfCzOzhci0zMzO8+eabOHfunE6DI8NQtWTfx5bsREQGERbgDC+HmhMnEQAvB0uEBTjXX1BERPREWidX9vb2uHv3bpXjiYmJsLOz00lQZFj92rgDAC4mZiM9l1NOiIjqm0QswuKhQdXepmpfsXhoEJtZEBEZGa2Tq7Fjx2LatGnYtGkTEhMTkZiYiN9++w3Tp0/H+PHj9REj1TN3O0uE+DoCAA7EsXpFRGQIA9t6wt3OospxTwdLtmEnIjJSWrdi//zzzyESiTB58mSUlZUBAKRSKWbOnImlS5fqPEAyjIggD0QnZmN/bBrGhzU1dDhERI3OxaQcpOcVw9JMjBWTQpFbVAp3O+VUQFasiIiMk9bJlbm5Ob7++mt88sknuHXrFgAgMDAQ1tbWOg+ODKd/Gw8s23MNx25morCkDNbmWv+oEBFRHWyPSgIADAr2xNOt3Q0cDRERaaJW+1wBgLW1Ndq1a4d27doxsWqAWnrYwtfZCsVlChy7kWnocIiIGpVSuQK7LqUAAJ7r6G3gaIiISFMalSNGjhyJNWvWwN7eHiNHjnzs2G3btukkMDIskUiE/m088PPxBOy/moYBbT0NHRIRUaNx5HoGZAUlcLW1UG+PQURExk+j5MrBwQEikXJ+t729vfq/qWGLKE+uDlxNh1whcI4/EVE92XYhGQAwrEMTmElqPcmEiIjqmUbJ1c8//6z+7zVr1ugrFjIyXQKcYWdphqyCEkQnZiPUz8nQIRERNXi5RaXYV76J+8hOnBJIRGRKtP44rG/fvsjOzq5yPDc3F3379tVFTGQkpBIxnm6lXES9/2qagaMhImocIi+noqRMgRbutmjbxN7Q4RARkRa0Tq4OHz6MkpKSKseLiopw9OhRnQRFxqN/kAcAYH8skysiovqw7YKyS+BzHb05DZ+IyMRo3F/70qVL6v+OjY1Famqq+nu5XI7IyEh4e3P6QkPTu6UbzMQi3EjPR0JmAfxdbQwdEhFRg5Wc/QCnbssAsEsgEZEp0ji5CgkJgUgkgkgkqnb6n5WVFb755hudBkeG52AlRddmzjh+Mwv7r6Zhes9mhg6JiKjB2hGtbGTxVDNneDtaGTgaIiLSlsbJVXx8PARBQLNmzXDmzBm4ubmpbzM3N4e7uzskEolegiTD6t/Gg8kVEZGeCYKA7VHK5GoEq1ZERCZJ4+TKz88PAKBQKPQWDBmn/m08sGRXLM4m3Ed2YQkcrc0NHRIRUYNz5V4ubqTnw8JMjMHtvAwdDhER1YLGydWjYmNjcffu3SrNLYYNG1bnoMi4+Dpbo7WnHeJS83D4WgbXARAR6cH28r2t+gd5wN5SauBoiIioNrROrm7fvo0RI0bg8uXLEIlEEAQBANQdjeRyuW4jJKPQv40H4lLzsO9qGpMrIiIdK5MrsCP6HgBgRAj/xhIRmSqtW7HPmzcPAQEBSE9Ph7W1Na5cuYIjR46gc+fOOHz4sB5CJGOgasn+z7UMlJRxaigRkS4du5mJzPxiONuYo3crtyffgYiIjJLWydXJkyfxwQcfwNXVFWKxGGKxGD169MAnn3yCuXPn6iNGMgLtvR3gZmeB/OIynI7PMnQ4REQNyh/lUwKHtveCVKL1P81ERGQktP4LLpfLYWdnBwBwdXXFvXvKaQx+fn64du2abqMjoyEWi9C/jTsAbihMRKRLBcVl2HNF+XeV066JiEyb1slVcHAwLl68CADo2rUrPvvsMxw/fhwffPABmjVjm+6GrH8b5dTA/VfT1WvtiIiobiJjUvGgVI4AVxuE+DoaOhwiIqoDrZOrd999V92O/YMPPkB8fDx69uyJv/76C//97391HiAZj+7NXWEpFSM5+wGupuQZOhwiogbhj+iHe1upmkMREZFp0rpb4MCBA9X/3bx5c8TFxUEmk8HJyYn/KDRwllIJerZww77YNOy/moagJvaGDomIyKSl5Rbh+M1MAMBz7BJIRGTydLJq1tnZmYlVIxGhnhrIdVdERHW1IzoZCgHo7OeEpi7Whg6HiIjqSKPK1ciRIzU+4bZt22odDBm/p1u7QyQCLiXlIDWnCJ4OloYOiYjIZG2/oGwKxUYWREQNg0aVKwcHB/WXvb09Dhw4gHPnzqlvP3/+PA4cOAAHBwe9BUrGwc3OAh3LF1wfiKv/6pVcIeDkrSzsiE7GyVtZkCvYWIOITFNcai6upuTCXCLGs+29DB0OERHpgEaVq59//ln93wsXLsSYMWOwcuVKSCQSAMr27LNmzYK9PdfgNAb9gzwQdTcb+2PTMLGrX709bmRMCpbsikVKTpH6mJeDJRYPDcKgYL4xISLTsj1K2cji6dZucLQ2N3A0RESkC1qvuVq9ejVef/11dWIFABKJBAsWLMDq1at1GhwZJ9W6q+O3slBQXFYvjxkZk4KZ66IqJVYAkJpThJnrohAZk1Kn88sVAk7Hy3A+U4TT8TJWxIhIr+QKATuilVMCR3BKIBFRg6F1clVWVoa4uLgqx+Pi4tQt2qlha+5uCz8Xa5SUKXD0RqbeH0+uELBkVyyqS3dUx5bsiq11QhQZk4Ienx7EpNXn8MsNCSatPocenx6sc8JGRFSTU7ezkJpbBAcrKZ5u7W7ocIiISEe0bsU+depUTJs2Dbdu3UJYWBgA4PTp01i6dCmmTp2q8wDJ+IhEIvRv44GfjsVj/9U0DAr21OvjnYmXValYVSQASMkpwsQfT6G1pz1cbMzhYmsBV9vK/29jLqnS1VJVEXs0LVNVxFZM6sQph0Skc9vKpwQ+094LFmaSJ4wmIiJToXVy9fnnn8PT0xNffPEFUlKUn+x7eXnhjTfewL///W+dB0jGSZVcHYxLh1whQCLWXyv+9LyaE6uKTt2W4dRtWY23W0rFcLFRJluuthZwspHi75jUGitiIigrYhFBnnp9fkTUuDwokasr45wSSETUsGidXInFYrz55pt48803kZubCwBsZNEIdfZ3goOVFLKCEly4ex+d/Z319ljudpq1e5/8lB/srMyQlV+CzPxiZOaXIKugGJl5JXhQKkdRqQLJ2Q+QnP1Ao/OpKmJn4mUID3SpwzMgInpob2wqCkrk8HW2Qmc/J0OHQ0REOqR1clURk6rGSyoR4+lWbvgj+h72XU3Ta3J1NSXnsbeLAHg6WGLxsLY1VpgKS8oqJ135xTh2MxN/XnryuipNK2dERJr444JySuCIEO8qU5WJiMi0aZRcderUCQcOHICTkxM6duz42H8MoqKidBYcGbf+QR74I/oe9semYdHgNnp5jN/O3MUHf15Vfy8CKk3jU/0kLh4a9Nipe9bmZrB2NoOvs7X6mJ+LjUbJlaaVMyKiJ8nIK8aR8kZA3DiYiKjh0Si5Gj58OCwsLAAAzz33nD7jIRPSq6UbpBIRbmUU4HZGPpq52er0/NsvJGHR9ssAgOk9AhDq54QP/qy8z5VnHfa5CgtwhpeDJVJziqpdd6WqiIUF6K8qR0SNy66L9yBXCOjg66jzv5lERGR4GiVXixcvrva/qXGzt5TiqWYuOHojEweupuv0jcJfl1Pw780XIQjAC0/54Z1n2kAkEmFAW0+ciZchPa8I7nbKxKe2zSYkYhEWDw3CzHVRVSpiKk+qiBERaeOPaOWUwJGsWhERNUha73NFVFH/8g2F911N09k598emYe7GC1AIwPOhPlgyrK16KqpELEJ4oAuGh3gjPNClzonPoGAvrJjUCZ4Olaf+OduYsw07EenUzfR8XErKgZlYhGfb828LEVFDpFHlysnJSeNFtzJZza2wqeHp18Ydi3dewbkEGe4XlMDJxrxO5zt6IwOz1kehTCFgWIcmWDqqPcR6rhwNCvZCRJAnTt5Mx7ubzyAhX4wXu/kxsaJ6IVcIOqvGknHbfiEJANC7pRtcbC0MHA0REemDRsnV8uXL9RwGmSofJ2u08bLH1ZRcHLqWjpGdfGp9rlO3szDjl3MokSswsK0HvhjTod7eZErEInQNcEYHFwEJ+cCVe7n18rjUuEXGpGDJrsrrCL3qsI6QjJdCIeCPC/cAACM6cUogEVFDpVFyNWXKFH3HQSYsoo07rqbkYv/VtFonV+fv3Me0NWdRVKrA063c8M34TpBK6n/Wqq+N8v9jkplckX5FxqRg5rqoKmv9UnOKMHNdFKelNjBnE2RIzn4AOwsz9XRqIiJqeOr07rWoqAi5ubmVvqjx6R+kfKPwz7UMFJfJtb5/THIOXvz5DApK5OgW6IIVk0JhbmaY5YC+Nsq3usnZD5CVX2yQGKjhkysELNkVW20TFdWxJbtiIVdUN4JqS64QcPJWFnZEJ+Pkrax6fX23l+9tNbidJyylknp7XCIiql9abyJcUFCAhQsXYvPmzcjKyqpyu1yu/ZtrMm3BTRzgYW+BtNxinLotQ++Wbhrf91pqHib9dBp5RWXo4u+EH6d0NugbD0szIMDFGvFZhbicnIM+rdwNFgs1XGfiZZWmAj5KAJCSU4Qz8TKEB7rUX2BGQq4QcDpehvOZIrjEyxDe3L3OU4QNOQWzqFSO3ZeVe+qN6Fj7qdNERGT8tC4PvPnmmzh48CBWrFgBCwsL/Pjjj1iyZAmaNGmCX375RR8xkpETi0XoVz7NZX+s5l0Db2XkY+KPp5BdWIoOPg5Y/WIXWJtrne/rXNsm9gCUFTUifUjPqzmxqs24hiQyJgU9Pj2ISavP4ZcbEkxafQ49Pj2IyJgnb/j9uHPOXBdVJaFVTcGsy7k1cTAuHXlFZWjiYImu3DePiKhB0zq52rVrF/73v/9h1KhRMDMzQ8+ePfHuu+/i448/xvr16/URI5mACFVydTUNgvDkqTZ3swoxcdVpZOaXoI2XPda+FAY7S6m+w9RIsLcyubrM5Ir0xN3O8smDtBjXUOgjCTKGKZjbopRTAod39NZ791MiIjIsrcsEMpkMzZo1AwDY29urW6/36NEDM2fO1G10ZDLCA11gJZUgJacIV+7lItjbocax97IfYPyqU0jNLUILd1usmxYGR+u6tXDXpWB15YprCEk/wgKc4eVgidScomrf9IsAeDoo27I3FpokQf/+/SLOJsggfmRrkJo+zxEApGQ/MOgUTFlBCQ5fSwcAjODGwUREDZ7WyVWzZs0QHx+Ppk2bonXr1ti8eTPCwsKwa9cuODo66iFEMgWWUgl6tXTFnitp2H81rcbkKj23CBNWnUJy9gP4u1hj/fSuRrffS5CXHQBlUwtZQQmc67h3F9GjJGIRFg8Nwsx1UTWOWTw0qFHtd/WkdWgAUFAsx0/HEvTy+Pqagrn70j2UKQS0bWKPlh52enkMIiIyHlpPC5w6dSouXrwIAHjrrbfw3XffwdLSEvPnz8cbb7xRqyC+++47+Pv7w9LSEl27dsWZM2ceOz47OxuzZ8+Gl5cXLCws0LJlS/z111/q2z/55BN06dIFdnZ2cHd3x3PPPYdr167VKjbSXP8KUwOrk5VfjIk/nkZCViG8Ha2wYcZTcLc3vmlPdpZSBLgqe7JzaiDpy6BgL6yY1Alm1SRQ03sGNLo27JomN/1au+OVXs2UX71r/nq1dyBe7R2IoR2aaHRefU3B3FbeJZBVKyKixkHrytX8+fPV/92/f3/ExcXh/PnzaN68Odq3b691AJs2bcKCBQuwcuVKdO3aFcuXL8fAgQNx7do1uLtX7dRWUlKCiIgIuLu7Y8uWLfD29sadO3cqVc3++ecfzJ49G126dEFZWRnefvttDBgwALGxsbCxsdE6RtJM39buEImU0+lSch7Ay8FKfVt2YQkm/XQGN9Lz4WlviY0znkITR6vHnM2wgr0dEJ9ZgJjkHK26HxJp46lmLigrX+vz0XPBOBMvw46L93A7o8DAkdW/0jKFRuOm92ym1fQ9uULAuQRZjVMwAWUl0VKq++0fEjILcOFuNsQiYJiGSR4REZk2rZOrxMRE+Pr6qr/38/ODn59frQP48ssvMWPGDEydOhUAsHLlSuzevRurV6/GW2+9VWX86tWrIZPJcOLECUilygYI/v7+lcZERkZW+n7NmjVwd3fH+fPn0atXr1rHSo/nYmuB0KZOOHfnPlYduY0Ovo5wt7NEGy87TFl9BldTcuFqa4H1M7qiqYu1ocN9rPbeDth18R4uJ7FyRfoTdfc+AKCZmw0mPuWHpwJdsOPiPRy+noH0vKJG09AiJjkHH/119bFjarsOreIUTBFQbYIlVwh4fuVJzO3XArP6BMJMRxuYq/a26tHCzSir9EREpHtaJ1f+/v7o0aMHJk2ahNGjR8PJyanWD15SUoLz589j0aJF6mNisRj9+/fHyZMnq73Pzp07ER4ejtmzZ2PHjh1wc3PDhAkTsHDhQkgk1e+PlJOjfIPs7Fz9P8rFxcUoLn64YaxqM+TS0lKUlpZq9FxU4zQd31B5O1ri3B1g9fEE9TGpRIRSuQAnaynWvtgJTR0tjPJ1qngN23gqK5yXkrKNMlaqmSn9Lp65rdwrsJOvI0pLS9HU0QIhvg6ITszBtvOJmNbd37AB1oOou9mY/msU8orK0NTZCndlD6okQaqJk+8MbgWFvAwKLbdT7NfKFd+M64AP/4pDau7Dv/VeDhaY17c5Dl/PROSVNHy57zoOXE3DslHB6qnBtSUIArZfSAIADGvvaRI/j7pmSr+LVDNeR9PHa1h32rx2IkGTvtkVXLhwARs2bMBvv/2GjIwMDBo0CJMmTcLQoUNhYaFdY4J79+7B29sbJ06cQHh4uPr4m2++iX/++QenT5+ucp/WrVsjISEBEydOxKxZs3Dz5k3MmjULc+fOxeLFi6uMVygUGDZsGLKzs3Hs2LFq43j//fexZMmSKsc3bNgAa2vjrrAYk4tZIqy+LsbDt0IVCRjWVIF+3vprd6xLD8qAt84qP3v4qHMZbI2jSzw1MP+NkeBWngjjA+V4yl35u3EsVYTf4yXwshKwsIMcogbc0+J6jgir4sQoUYjQzE7AK63luJYjwrYEMbJLHj5xR3MBI/0V6OBSt78fCgG4lStCbilgLwUC7QWIRcpug+cyRdgaL8YDuQhSsYDhfgr08BBq/frH5wHLY8xgLhbwYWc5LAy3NzoREdVRYWEhJkyYgJycHNjb2z92rNbJlYogCDh8+DA2bNiArVu3QqFQYOTIkVi9erXG56hNctWyZUsUFRUhPj5eXan68ssvsWzZMqSkVN0DZebMmfj7779x7Ngx+Pj4VBtHdZUrX19fZGZmPvEFVCktLcW+ffsQERGhnq7YmMgVAvp8caTSp8KP8nKwwKEFvYy2A9qj1zBi+TEkZBVi9eRO6NnC1dDhkYZM5XexpEyBTh8dRHGZAnvndVdXSnIelKLbZ/+gpEyBP2Y+pd7UuqE5eC0D//rtIkrKFOjR3AXfje+g3kRcrhBw6lYGDp48j77hoXgq0K1e/m6k5BRh4bYYnLxdvsVIcxd8MqItPGsxpW/xrlhsOJOE5zp4YdnodroO1SSYyu8iPR6vo+njNay73NxcuLq6apRcaT0tUEUkEuHpp5/G008/jZkzZ2LatGlYu3atVsmVq6srJBIJ0tIqd5dLS0uDp6dntffx8vKCVCqtNAWwTZs2SE1NRUlJCczNH7bNnjNnDv78808cOXKkxsQKACwsLKqtukmlUq1/CGtzn4bg3K2sxyZWAJCSU4wLSXl62UtGl1TXsJ2PIxKyCnE1rQB9gxpX57aGwNh/Fy+n3EdxmQIuNuZo4ekAUXmJxFUqxYAgD/x5KQV/XExFiJ9x/77Uxq6L9zB/UzTKFAIGBHngmwkdYWH28G+6FED3Fu7IuSGgewv3eruOTV2lWD/9Kaw9mYClf8fh2M0sPPvtSXz4XLDGXQcBZeL8V4zy37VRnX2N+uewPhj77yJphtfR9PEa1p42r1utV+0mJSXhs88+Q0hICMLCwmBra4vvvvtOq3OYm5sjNDQUBw4cUB9TKBQ4cOBApUpWRd27d8fNmzehUDzsLHX9+nV4eXmpEytBEDBnzhxs374dBw8eREBAQC2eIWlD0zbK+tpLRh/aeSs/mWBTC9KHcwnK6kgnPyd1YqUyKlT5YdCO6GSUaNhFz1RsPpeIeb9dQJlCwPCQJvhuYqdKiZWhicUiTO0egN1ze6CdtwNyHpTiXxsvYO7GC8guLNHoHIevpSO7sBTudhboFsiqNxFRY6J1cvX999+jd+/e8Pf3xy+//IKxY8fi1q1bOHr0KF599VWtA1iwYAFWrVqFtWvX4urVq5g5cyYKCgrU3QMnT55cqeHFzJkzIZPJMG/ePFy/fh27d+/Gxx9/jNmzZ6vHzJ49G+vWrcOGDRtgZ2eH1NRUpKam4sGDB1rHR5rRtKuZKXU/U22EzL2uSB/OJSg7BXb2q9oUqGdzV7jbWeB+YSkOXUuv79D0Zs3xeLy55RIUAjA+zBdfjgmBVEed+XStubsdts3qhrn9WkAiFmHnxXsYuPwIjlzPeOJ9VV0Ch4c0Mdpp0EREpB9a/6v24YcfomvXrjh//jxiYmKwaNGiOrViHzt2LD7//HO89957CAkJQXR0NCIjI+HhodyQ9u7du5XWUvn6+mLPnj04e/Ys2rdvj7lz52LevHmV2ravWLECOTk56NOnD7y8vNRfmzZtqnWc9HhhAc7wcrCstpUFoGxx4VWLNsqGpEqukrMf4H6BZp9YE2lCEAScv1OeXPlX/Z0wk4jVm85uOZ9Ur7Hpy3eHbuL9XbEAgOk9AvDxiHZGn3hIJWIsiGiJLa+Go5mrDdJyizF59Rm8tyMGD0qqb1mYU1iKA1eVCfGIjjVPRyciooZJ6zVXd+/eVU9hOX78ODp37qx1l8BHzZkzB3PmzKn2tsOHD1c5Fh4ejlOnTtV4vlr26KA6eNxeMqq3T4uHBhn9m6mK7C2l8HexRkJWIS4n56AXNxMmHUnIKkRWQQnMzcQI9q5+YeyoUB98f+Q2DsWlIyu/GC62dfs7ayiCIGDZnmv43+FbAIB5/Vrgtf4tqkyFNGYdmzph99ye+OTvq/jl5B38cvIOjt3IxJdjQxDi6whA2YTjTLwMf0Qno0SuQEt3W7TxsjNs4EREVO+0rlxV/Adx8ODBSE5O1mlAZLoGBXthxaRO8HSoPPXP08ESKyZ1wqBg02sK0c7HEQCnBpJunS1fb9XBx6HG9UYtPezQwccBZQoBO6Lv1Wd4OqNQCFiyK1adWL09pDXmR7Q0qcRKxcpcgg+GB+OXl8LgYW+B25kFGLXiBL7cdx1/XrqHHp8exPhVp7DpbCIAICW3CHuupBo4aiIiqm+17hYIsEJEVQ0K9kJEkCfOxMuQnlcEdzvlVEBTqlhV1M7bHrsu3mNTC9Kp8wk1TwmsaFSoDy4m5WDL+SS81MO0GvPIFQLe2noJv5dPa/y/54LxwlO1n0JuLHq1dMOe13rhPzuuYNfFe/jvgRvVjssrKsPMdVEm+8ESERHVjnGuJCaTJhGLEB7oguEh3ggPdDHZxApgUwvSj3N3lJWr6ppZVDS0fROYS8SITclF7L3c+ghNJ0rlCsz77QJ+P58EsQj4ckyHBpFYqTham+Ob8R2xfGxIjetMVZbsioVcwQ8iiYgaizolV99//7268QRRQ8SmFqRrsoIS3MooAACEPiG5crIxR7827gCArVGm0diiqFSOV389jz8vpUAqEeF/EzthZKeG2djBw94Sj0ubBCg3Jj4TL6uvkIiIyMDqlFxNmDABcrkcf/zxB65evaqrmIiMhqqpBcDqFemGqktgc3dbOFqbP2E0MLp8z6s/LiSjVG7ce14VFJfhpTVncSAuHRZmYqya3LlBT4lriPv7ERFR3WidXI0ZMwbffvstAODBgwfo3LkzxowZg/bt22Pr1q06D5DI0Dg1kHRJNSWwi//jq1YqvVq6wdXWAlkFJfjn2pP3WKovcoWAk7eysCM6GSdvZUFWUIIXfjqNE7eyYGMuwdqXwtCnlbuhw9Srhri/HxER1Y3WDS2OHDmCd955BwCwfft2CIKA7OxsrF27Fh9++CFGjRql8yCJDKmdtwP+vJSCGCZXpAOqZhahfprt+SaViPFcSBP8eCweW84noX+Q4adiR8akYMmuWKTkPKzImIlFKFMIcLCSYs3ULujYVLPk0ZSp9vdLzSmqdnqgCMpuqaa0vx8REdWN1pWrnJwcODsr/6GIjIzEqFGjYG1tjWeeeQY3blTfNYnIlLVj5Yp0pKhUjkvlnSef1MyiolHlUwMPxKUZfO1fZEwKZq6LqpRYAUBZedOGf/Vt3igSK+Dh/n4AqjS2MNX9/YiIqG60Tq58fX1x8uRJFBQUIDIyEgMGDAAA3L9/H5aWnPpADU/b8uQq6T6bWlDdxCTnoESugKutBfzK1/Jpoo2XPdo2sUepXMDOi4bb80pevm/V45o4/HQsvlF1x2uI+/sREVHtaT0t8LXXXsPEiRNha2sLPz8/9OnTB4ByumC7du10HR+RwTlYKZtaJGQV4nJyDnq1dDN0SGSizpU3s+js56T1RrqjQ31w5V4stkYlYUo3fz1E92Rn4mVVKlaPUnXHCw90qaeoDK+h7e9HRES1p3XlatasWTh58iRWr16NY8eOQSxWnqJZs2b48MMPdR4gkTFgUwvShXMJ5ftbadjMoqJhHZrATCzCpaQcXEvN03VoGmF3vJo1pP39iIio9mrVir1z584YMWIEbG1tIZfLER0djW7duqF79+66jo/IKKjWXbGpBdWWIAjqNuxP2t+qOi62Fujb2rB7XrE7HhER0eNpnVy99tpr+OmnnwAAcrkcvXv3RqdOneDr64vDhw/rOj4io8CmFlRXtzIKcL+wFJZSMdo2cajVOVR7Xm2/kIwyA+x5FRbgDA97ixpvFwHwYnc8IiJqxLROrrZs2YIOHToAAHbt2oX4+HjExcVh/vz56hbtRA0Nm1pQXZ0v39+qg48jzM1qt397n1bucLYxR0ZeMY7eyNRleBqRiEVo6WFX7W3sjkdERFSL5CozMxOenp4AgL/++gvPP/88WrZsiZdeegmXL1/WeYBExsDBSqru7hZzj9Ur0t7Z8v2tarPeSsXcTIzhIU0AAFsMMDXwTLxMndQ525hXuo3d8YiIiGrRLdDDwwOxsbHw8vJCZGQkVqxYAQAoLCyERCLReYBExiLY2wF3yjsG9mzBjoGknfPqToF1mzI3qpMPfj6egH1X0pBTWAoHa6kuwnuiolI53tp6CQAwrosvPhrRjt3xiIiIHqF15Wrq1KkYM2YMgoODIRKJ0L9/fwDA6dOn0bp1a50HSGQs2NSCaiszvxjxmQUQiYBOddxgt20Te7T2tEOJXIFdl+pvz6tvD97E7cwCuNlZYNHgNuyOR0REVA2tk6v3338fP/74I15++WUcP34cFhbKxc0SiQRvvfWWzgMkMhbt2dSCaulc+ZTAlu52da40iUQidWOLLefrZ2rg1ZRcrPznFgDg/4a3rbdqGRERkanRelogAIwePbrKsSlTptQ5GCJjpmpqkShTNrVwemTNCVFNVM0sQuuw3qqi4SHe+OTvOEQnZuNmej6au9vq5LzVKZMrsHDrJZQpBAxq68k1VURERI9Rq5ZV//zzD4YOHYrmzZujefPmGDZsGI4eParr2IiMCptaUG2dK19v1UVHyZWbnQWebqVc96fvPa/WnEjApaQc2FmaYcnwtnp9LCIiIlOndXK1bt069O/fH9bW1pg7dy7mzp0LKysr9OvXDxs2bNBHjERGI5hTA0lLRaVy9Tq9ujazqGhUJ+XUwG1RSZArBJ2dt6K7WYX4fO81AMA7Q9rAw56bAxMRET2O1snVRx99hM8++wybNm1SJ1ebNm3C0qVL8X//93/6iJHIaLCpBWnrYmI2SuUC3O0s4ONkpbPz9m3jDkdrKdJyi3H8pu73vBIEAW9vv4yiUgWeauaMsV18df4YREREDY3WydXt27cxdOjQKseHDRuG+Ph4nQRFZKzasXJFWlJNCezs7wSRSHcd9SzMJBjeoXzPKz00tthyPgnHbmbCwkyMpSPb6zR2IiKihkrr5MrX1xcHDhyocnz//v3w9eUnm9SwBTd52NQiu7DEwNGQKdDV/lbVGVXeNXDPlVTkFpXq7LwZecX4cPdVAMD8iJbwd7XR2bmJiIgaMq27Bf773//G3LlzER0djW7dugEAjh8/jjVr1uDrr7/WeYBExsTBWoqmzta4KytETHIuerRwNXRIZMQUCgHnEpSdAjvrqJlFRe28HdDSwxbX0/Kx+1IKxoc11cl53991BTkPStG2iT2m9wjQyTmJiIgaA60rVzNnzsRvv/2Gy5cv47XXXsNrr72GmJgYbNq0Ca+88oo+YiQyKpwaSJq6mZGP3KIyWEklaONlr/Pzi0QidWMLXU0N3Bebht2XUiARi/DpqPYwk9SqqSwREVGjpNW/mmVlZfjggw/QpUsXHDt2DFlZWcjKysKxY8cwfPhwfcVIZFTa+bCpBWlGtXlwx6aOkOopSRnR0RtikXL6YXxmQZ3OlVtUinf/uAwAmN4zQN0dk4iIiDSj1b/2ZmZm+Oyzz1BWVqaveIiMnqpydSk527CBkNE7V755cGc/3U8JVHG3t0SvluV7XtWxevXp33FIyy2Gv4s15vdvqYvwiIiIGhWtP0rt168f/vnnH33EQmQS2NSCNKWqXIX6676ZRUWjQx/ueaWo5Z5Xp29nYf3puwCAj0f+f3v3HhdVmf8B/DMzMAzX4Q4DyMW7iICiGJla3kCLzC7rmq1m/txULMutzHaVaFO7muW6VraZu2U3tzTLLNPUzbwkiIoXFETxwiVA7gLDzPP7A2dy5CKXmTkDfd6vF6+Yc55z5jvn4RBfn+d8nwFQ2SvMFh8REdHvRZsLWowfPx7PPvssjh07hpiYGDg7m1aRuvvuu80WHJEtYlEL26XTCxzIKUFqkQxeOSWI6+kLhVyaEuKFFTXILamGTNYwLdCSxvTzg5vKDpfLarDvbDGG9Wzbz2SNVodFXzRMB/zjkG64tQd/pomIiNqjzcnV3LlzAQArVqxotE8mk0Gn03U8KiIbNyBQjdySahy7VMbkykZsy8hDypYTyCurAaDAv88cgkatQnJiOBIiNFaPJ/XaqFVffze4qewt+l4qewUSowLw0YFcbEy92ObkatXOMzhbVAVfVwcsmtDPQlESERF1fW2eFqjX65v9YmJFvxeGB/1Z1MI2bMvIw5wP064lVr/JL6vBnA/TsC0jz+ox/XLOsL6V5Z63up5hauC3GXmoaMOaVycul+Od3WcBAC9MjIDa0bKJIBERUVfGGrtE7cBy7LZDpxdI2XICTT1pZNiWsuUEdO18Fqm9Us9bbn2rpkR3c0d3H2fUaPX49lh+q46p1+nx7BdHUa8XSOjvj4QIfwtHSURE1LW1OrnauXMnwsPDUV5e3mhfWVkZ+vfvjz179pg1OCJbFRHYsGZRbkk1yqpbP0pA5ncwp6TRiNX1BIC8shoczCmxWkxX63Q4frnhd+VgCxezMJDJZMbRq41prasauG7vORy9WAZXlR1emNjfkuERERH9LrQ6uVq5ciVmzZoFN7fGC2Gq1Wo8+uijeOONN8waHJGtcndSopunIwAg4zJHr6RUWNF8YtWeduaQfqEU9XoBjVqFQHdHq73vvQODIJc1JJy5xdUtts0trsbr2zMBAH+d0A++biprhEhERNSltTq5OnLkCBISEprdP27cOKSmppolKKLOIDLQHQCnBkrN17V1SUFr25nDoXMNo2QxVnreysBfrTIWs/hvC6NXQgg89+Ux1Gj1iOvuhclDulkrRCIioi6t1clVQUEB7O2bf9DZzs4Ov/76q1mCIuoMDEUtjl1kciWl2DBPaNQqNFdwXQZAo1YhNsw60/MA4NB56xazuJ5hauB/W1jz6vPUi/gpqwgOdnIsv3cAZDJpytUTERF1Na1OrgIDA5GRkdHs/qNHj0KjsX65YyKpsKiFbVDIZUhODG+xTXJiuNXWu9LpBdJyryVXVnre6nrx/f3h6mCHi1eu4kATz5kVVtRg6TcnAQBPju2NUG/nRm2IiIiofVqdXE2YMAGLFy9GTU3j5xauXr2K5ORk3HXXXWYNjsiWsaiF7UiI0ODJsb2b3Pfnkd2tus7V6YIKVNTUw1mpQF9/V6u9r4HKXoG7oho+b1NTA1O+OoGyq1pEBLrh/24Ls3Z4REREXVqrk6u//e1vKCkpQe/evfHKK69g8+bN2Lx5M15++WX06dMHJSUl+Otf/2rJWIlsCota2BY7RcPI1JBQD0zrpcPdkQ1lxQ/mlEAI65VhN0wJHBjsATuFNKtdGKYGbj2Wh6raeuP274/n45tjeVDIZXjp3kjJ4iMiIuqq7Frb0M/PDz///DPmzJmDRYsWGf9YkclkiI+Px+rVq+Hn52exQIls0YBANS6UXMWxS2XGQgIkjdRri/aO7ecLv9JfETuiD7adKMTh3FIczCnB0O5eVopDmmIW1xsU7IEwb2fkFFXhHzuz0FfjChcHO/xt0zEAwKzh3Y3PDBIREZH5tDq5AoCQkBBs3boVV65cQVZWFoQQ6NWrFzw8pPsjgkhKEYFqbD2Wz+euJCaEQOq155wGBbvjUing7eKA+2OCsOFALt7Zc9ZqyZVh5GqIBM9bGchkMgwIdENOURXW7M422efjosQTY3pJFBkREVHX1q45IR4eHhgyZAhiY2OZWNHvmqGoRQaTK0mdLapCabUWDnZy9LvuOac/D+8OmQzYeaoQmfkVFo8jv6wGF69chVwGRAe7W/z9mrMtIw9fHclrct+vlXXYlVlo5YiIiIh+HzjhnqgDDMnV+WIWtZBS6rXRoqggdyjtfvu1FurtjPERDc9evbMnu8ljzenQ+YYpgf00bnBxaNPEALPR6QVStpxodr8MQMqWE9A1U6adiIiI2o/JFVEHsKiFbUi7llwNauI5p9kjewAAvkq/jEulVy0ax6Fz0k8JPJhTgryyxlVdDQSAvLIaHGyiTDsRERF1DJMrog7ielfSM4xcNVVEIjLIHbf28EK9XuBf/8uxaByGkSspi1kUVjSfWLWnHREREbUekyuiDopgciWpsmotzhRWAmgoZtGUR6+NXn3ySy5Kq+ssEkdVbT1O5jU81zU4VLrkytdVZdZ2RERE1HpMrog6iEUtpJV2rUpgmLczvFwcmmwzopc3+mncUF2nw3/2nbdIHOkXSqHTCwS6O0KjdrTIe7RGbJgnNGoVZM3slwHQqFWIDZNu6iIREVFXxeSKqIMiAq4ranGVRS2sraUpgQYymQyzR3YHAHzw8znUaHVmj8PwvJWUo1YAoJDLkJwYDgCNEizD6+TEcCjkzaVfRERE1F5Mrog6yMNZiSCPhpGK4xy9srrWJFcAcOcADQLdHVFcVYfPUy+aPQ7D81aDJXzeyiAhQoM1Dw2Cv9p06p+/WoU1Dw1CQoRGosiIiIi6NmlqBRN1MQMC1bh45SqOXSrDrT29pQ7nd6Nep0f6hVIAN0+u7BRyzBoehue3nMDaPWcxZUg32CnM8+9LOr3A4VxDHLYx3S4hQoOx4f44mFOCwooa+Lo2TAXkiBUREZHlcOSKyAxY1EIap/IrcFWrg6vKDj19XG7a/g9DusHDyR65JdXYdjzfjHGUo7K2Hq4Oduhz3SLGUlPIZYjr4YWJ0YGI6+HFxIqIiMjCmFwRmUFkEItaSMEwJXBQsAfkrUgcnJR2mH5rKADg7d3ZEMI8C+kanrcaGOLBBIaIiOh3jMkVkRkYilqcY1ELq2rt81bXmxYXCpW9HBmXyrE3q9gscRy6FoctPG9FRERE0mFyRWQGLGohjfYkV57OSvxxSDAA4J092eaJ45ztFLMgIiIi6TC5IjKTAXzuyqryyq7iUulVyGVAdDf3Nh0787YwKOQy/O9MUYencl4qvYrLZTVQyGWIbmYRYyIiIvp9YHJFZCYsamFdaedLAQD9NG5wdmhb4dNunk64K7KhHPk7e852KI5D10at+ge4wUnJAqxERES/Z0yuiMzEMHLFohbW0Z4pgdd7dEQPAMA3Ry8jt7hasjiIiIio62ByRWQmhuTqXHE1ymtY1MLSUnM7ltSEB7hhRG8f6AWw9n/tH70yVAocEmob61sRERGRdJhcEZmJh7MSge4NRS04emVZNVqdsXDIoOD2jxjNHtkdAPDZoQsorqxt8/EVNVqcyi8HwGIWRERExOSKyKw4NdA6jlwoRb1ewNfVwVilsT3iunshMkiN2no91v98rs3HH84thV4A3Twd4eumanccRERE1DUwuSIyowFBhqIW5RJH0rUZpgQODvWATNb+RXtlMhlmj2x49mr9vvOoqq1v0/G/rW/FKYFERETE5IrIrIzl2C+WShtIF5d2LanpyJRAg/j+/gj1ckLZVS0+/eVCm45NPX9tfatQTgkkIiIiJldEZsWiFpYnhDBrhT6FXIZZIxqevfrXTznQ6vStOq5ep8fh3FIAHLkiIiKiBkyuiMyIRS0sL6eoCleqtVDaydE/QG2Wc943KAjeLkpcKr2Kr49ebtUxJ/MqUF2ng5vKDr18XcwSBxEREXVuTK6IzIxFLSzLMGoVFaSG0s48v8JU9grMGBYGAHhn91kIIW56zKFrUwJjQjwgl7f/uS8iIiLqOphcEZkZi1pYVtq1YhaDzFz6/KGhIXBWKnAqvwK7Mn+9aXvD+laDub4VERERXSN5crV69WqEhoZCpVJh6NChOHjwYIvtS0tLkZSUBI1GAwcHB/Tu3Rtbt2417t+zZw8SExMREBAAmUyGTZs2WfgTEJmK4MiVRRmSmhgzFLO4ntrJHg8ODQYAvL07u8W2QgiTkSsiIiIiQOLk6tNPP8WCBQuQnJyMtLQ0REVFIT4+HoWFhU22r6urw9ixY3Hu3Dls3LgRmZmZWLt2LQIDA41tqqqqEBUVhdWrV1vrYxCZMEwLzCmqYlELMyur1uJMYSUAyyQ1j9wWBnuFDAdySnD42ghZUy5euYqC8lrYyWWICnI3exxERETUOUmaXK1YsQKzZs3CjBkzEB4ejrfffhtOTk54//33m2z//vvvo6SkBJs2bcKwYcMQGhqKkSNHIioqythm/PjxePHFFzFp0iRrfQwiE57XFbU4zqmBZpV2oSHhCfN2hpeLg9nPr1E7YmJ0wz/WvLP7bLPtDM99RQSq4ahUmD0OIiIi6pzspHrjuro6pKamYtGiRcZtcrkcY8aMwb59+5o85quvvkJcXBySkpKwefNm+Pj44MEHH8TChQuhULT/D5za2lrU1tYaX5eXN/xBrNVqodW2buTB0K617cn2mLMP+we44lLpVRy5UILBwW4dPh81+OVsMQAgupu62X7qaD8+cmswNqZexHcn8pF5uRTdfZwbtTlwtggAMKiFOKhj+Du182Mfdg3sx86Pfdhxbbl2kiVXRUVF0Ol08PPzM9nu5+eHU6dONXnM2bNnsXPnTkydOhVbt25FVlYW5s6dC61Wi+Tk5HbHsnz5cqSkpDTa/v3338PJyalN59q+fXu74yDbYI4+tK+QAVDg+19OQVN2ouNBEQBg+3E5ADmUZRewdWtuy2070I8RHnJkXJHj+U/+hz/2aLzu1a7jCgAyoOgstm5t+fks6hj+Tu382IddA/ux82Mftl91dXWr20qWXLWHXq+Hr68v3n33XSgUCsTExODSpUt49dVXO5RcLVq0CAsWLDC+Li8vR7du3TBu3Di4ubVu1EGr1WL79u0YO3Ys7O3t2x0LScecfeh6pgjf/DsNJXDBhAm3mSnC37d6nR6LUn8EoMO0Cbeht59rk+3M0Y++/a9gynu/4FCxAq89fAd8XX+bglh+VYv8/T8CAGZNGgVvC0xPJP5O7QrYh10D+7HzYx92nGFWW2tIllx5e3tDoVCgoKDAZHtBQQH8/f2bPEaj0cDe3t5kCmC/fv2Qn5+Puro6KJXKdsXi4OAAB4fGfyDZ29u3+YewPceQbTFHH0aHeAEAzhVX46oOcFPxZ6KjMgvLUF2ng6uDHfoF3HxtqY70Y1xPX8SEeCD1/BX858BFPDu+r3Hf0bNXIAQQ6uUEjQcXD7Y0/k7t/NiHXQP7sfNjH7ZfW66bZAUtlEolYmJisGPHDuM2vV6PHTt2IC4ursljhg0bhqysLOj1v03TOX36NDQaTbsTKyJLYFEL8zMUkRhopUV7Z4/sAQD4aP95VFxX9THVUAo+hOtbERERkSlJqwUuWLAAa9euxfr163Hy5EnMmTMHVVVVmDFjBgBg2rRpJgUv5syZg5KSEsyfPx+nT5/GN998g2XLliEpKcnYprKyEunp6UhPTwcA5OTkID09Hbm5LT+fQWRuEYENU0q53pV5GJKrwVZaV2p0X1/09HVBRW09Nhz47feHYX2rwaFc34qIiIhMSZpcTZ48Ga+99hqWLFmC6OhopKenY9u2bcYiF7m5ucjLyzO279atG7777jv88ssviIyMxOOPP4758+fj2WefNbY5dOgQBg4ciIEDBwJoSOAGDhyIJUuWWPfD0e+eYb2rY0yuzMKQXFlr0V65XIY/j+gOAPjXTzmorddBq9Mj/UIpAGAIkysiIiK6geQFLebNm4d58+Y1uW/Xrl2NtsXFxWH//v3Nnu/222+HEMJc4RG1W8S15IojVx2XX1aDS6VXIZcBUd3crfa+E6MD8Pr3mSgor8Xmw5fR298VNVo93J3s0d2bz1sRERGRKUlHroi6MsPI1dmiKpNndqjt0nIbRq36+rvBxcF6/ybkYKfAzNvCAABrdmdh46ELAIDuXs7gP+EQERHRjZhcEVmIl4vDb0UtLrOoRUdYe0rg9abEBkNlL0dOUTU+vPbsVdqFUtz28k5sy8i7ydFERET0e8LkisiCDEUtjl3k1MCOOCRhcrU3qwg12sYLCeeX1WDOh2lMsIiIiMiIyRWRBbGoRcfVaHU4fu36WTu50ukFUracaHKfYVpgypYT0Ok5SZCIiIiYXBFZFItadNzRi2Wo1wv4ujogyMPRqu99MKcEeWU1ze4XAPLKanAwp8R6QREREZHNYnJFZEEsatFx1z9vJZNZfvHg6xVWNJ9YtacdERERdW1MrogsyMvFARo3BwDAu3vOYl92MaeQtZGUxSx8XVVmbUdERERdG5MrIgvalpGHkuqGEatVO7MwZe1+VplrAyGEsQz7IAmSq9gwT2jUKjQ3XiYDoFGrEBvmac2wiIiIyEYxuSKykG0ZeZjzYRpq600rzbHKXOudK65GSVUdlHZy9A9ws/r7K+QyJCeGA0CjBMvwOjkxHAq5dacrEhERkW1ickVkAYYqc01NAGSVudY7dK6hUERkoBoOdgpJYkiI0GDNQ4Pgrzad+uevVmHNQ4OQEKGRJC4iIiKyPXZSB0DUFbWlylxcDy/rBdbJGKYESvG81fUSIjQYG+6PgzklKKyoga9rw1RAjlgRERHR9ZhcEVkAq8yZh5TFLG6kkMuYCBMREVGLOC2QyAJYZa7jyq5qcbqgEoA0xSyIiIiI2orJFZEF3KzKHMAqczdz+NqUwFAvJ3i7OEgcDREREdHNMbkisoCWqswZRASq+cxOC9LOS1eCnYiIiKg9mFwRWUhzVebcnewBANtPFGBj6kUpQusUDtnQ81ZERERErcGCFkQW1FyVuZU/nMaqnVl47otjCPN2QkwIpwder16nR/qFUgBMroiIiKjz4MgVkYUZqsxNjA5EXA8vKOQyPDmmN+L7+6FOp8ej/0nFpdKrUodpU07lV6C6TgdXBzv09nWVOhwiIiKiVmFyRSQBuVyGFX+IRj+NG4oq6/B/6w+hqrZe6rBshmF9q4EhHpDzuTQiIiLqJJhcEUnE2cEOa6fFwNtFiZN55fjLZ0eg1wupwwIA6PQC+7KLsTn9EvZlF0Nn5biM61sFc0ogERERdR585opIQkEeTnjnTzGY8u4BbDuej5U/nMaCcX0kjWlbRh5StpxAXtlvCxxr1CokJ4YjIUJjlRhsafFgIiIiotbiyBWRxGJCPLHs3gEAgLd2ZmHLkcuSxbItIw9zPkwzSawAIL+sBnM+TMO2jDyLx1BQXoOLV65CLgOiuqkt/n5ERERE5sLkisgG3B8ThEdHdAcAPPX5ERy5VinPmnR6gZQtJ9DUBEDDtpQtJyw+RdAwatXH3w2uKnuLvhcRERGROTG5IrIRzyT0xai+vqit12PWvw8h/4bRI0s7mFPSaMTqegJAXlkNDuaUWDSO36YEulv0fYiIiIjMjckVkY1QyGV484/R6OXrgsKKWvz5P4dQo9VZ7f0LK1qXzLW2XXsZkqvBXPuLiIiIOhkmV0Q2xFVlj39NHwIPJ3scvViGpzcehRDWqdTn7tS6KXi+riqLxVCj1eH45TIALGZBREREnQ+TKyIbE+zlhH9OjYGdXIYtRy5j9Y9ZFn/PXZmFWLwp46btNGoVYsMsN6J07FIZtDoBH1cHBHk4Wux9iIiIiCyByRWRDYrr4YUXJkYAAF77/jS2ZeRb5H0ul17F7P+k4uF1vyC35CrUjg2rMzS3bG/SHT2hsOCivtevbyWTcfFgIiIi6lyYXBHZqAeHBuPhW0MBAE9+mm6cLmcOdfV6rNmVjdGv78a24/lQyGX4v9vCsPfZ0Xj7oUHwV5tO/bNXNCQ6X6RdRL1Ob7Y4bnToHNe3IiIios6LiwgT2bC/3dkPWYWV+CmrCLPWH8LmebfBx9WhQ+fcl12MxZszkFVYCQAYEuqBv98Tgb7+bgCAhAgNxob742BOCQorauDrqoJGrULiqp+QlluKt3acschCx0IIpOU2JFeDmFwRERFRJ8SRKyIbZqeQY/WDg9Dd2xmXy2ow+8NU1Na3r4JgYXkN5n9yGFPW7kdWYSW8nJV47YEofPZonDGxMlDIZYjr4YWJ0YGI6+GFUG9nLL220PE/fszCgbPFHf5sNzpXXI2Sqjoo7eSICHS7+QFERERENobJFZGNUzvZ473pg+GmskPq+StY9MWxNlUQrNfpsW5vDka/vhub0y9DJgMeuiUYO/9yO+6PCWr1s013RwXg/pgg6AXwxKfpKK2ua+9HapLheavIQDUc7BRmPTcRERGRNTC5IuoEuvu4YPXUQVDIZfgi7RLW/u9sq45LPX8Fd/9jL1K2nEBFbT2igtTYnDQML94zAOpWll6/Xsrd/RHm7Yy8shos/K95y8T/tngwpwQSERFR58TkiqiTGN7LB4vv7AcAWP7tKew8VQCdXmBfdjE2p1/Cvuxi6PQNyU5JVR0WbjyK+9b8jBN55VA72uPFeyLwxdxhiAxyb3cMzg52WDVlIOwVMnx3vAAbDuaa46MBANLO83krIiIi6txY0IKoE5l+aygyCyrx8cFczP0wDS4qOxRV/jY9z99NhVF9fbE1Iw+l1VoAwAMxQXh2fF94uXSsEIZBRKAaz8T3xdKtJ/H3r08gNtQTvfxcO3TOsqtanC6sAAAMCmZyRURERJ0TR66IOhGZTIaUu/ujl68Laur1JokVAOSX12DDwVyUVmvR198VG2fH4dUHosyWWBnMvC0MI3r7oEarx2MfH0aNtn1FNgwO516BEECIl1OHqyESERERSYXJFVEno5DLUHZV22IbN5UdNicNw+BQT4vEIJfL8PoDUfB2UeJUfgWWbz3ZofOlXbd4MBEREVFnxeSKqJNpWH+qtsU25TX1SMsttWgcPq4OeO2BKADA+n3n8cOJgnafK5XrWxEREVEXwOSKqJMprKgxa7uOuL2PL2beFgYAeHrjERSUt/0963V6pF9LBAeHMrkiIiKizovJFVEn4+uqMmu7jnomoQ/6B7jhSrUWT36abqxY2FqZBRWoqtPB1cEOvXw7VhiDiIiISEpMrog6mdgwT2jUKjS39K8MgEatQmyYZZ63upGDnQJvTRkIR3sFfs4uxjt7stt0vOF5q+hgdyjkrVvQmIiIiMgWMbki6mQUchmSE8MBoFGCZXidnBhu1USlh48LUu7uDwBY8f1ppF8obfWxh7h4MBEREXURTK6IOqGECA3WPDQI/mrTqX/+ahXWPDQICREaq8f0wOAg3BmpQb1e4PGPD6OipuWKhgapTK6IiIioi+AiwkSdVEKEBmPD/a9VD6yBr2vDVECpptbJZDIsmzQA6bmlyC2pxpLNx/HG5OgWjykor8HFK1chkwHR3dytEicRERGRpXDkiqgTU8hliOvhhYnRgYjr4SX5M0tqR3u8NSUaCrkMXx6+hC/SLrbY3vC8VR8/V7iq7K0RIhEREZHFMLkiIrOKCfHE/NG9AACLN2XgXFFVs20NUwJZgp2IiIi6AiZXRGR2SXf0RGyYJ6rqdJj/yWHU1eubbGdYPJjPWxEREVFXwOSKiMxOIZdh5eRoqB3tceRiGVZsP92oTY1Wh4xLZQCAmGDrlI0nIiIisiQmV0RkEQHujnj5vkgAwNu7s/HTmSKT/cculUGrE/B2cUA3T0cpQiQiIiIyKyZXRGQxCRH+eHBoMADgyc/SUVxZa9z3Wwl2d8hkXDyYiIiIOj8mV0RkUYvvDEcvXxf8WlGLpzcehRACANe3IiIioq6HyRURWZSjUoFVDw6E0k6OnacKsW5vDvZlF2FfdsM0Qa5vRURERF0Fkysisri+/m7464R+AIAXvj6JKWsPoLJWBwB4/OPD2JaRJ2V4RERERGbB5IqIrMLX1aHJ7QXltZjzYRoTLCIiIur0mFwRkcXp9AIvfH2iyX3i2n9TtpyATi+abENERETUGTC5IiKLO5hTgryymmb3CwB5ZTU4mFNivaCIiIiIzIzJFRFZXGFF84lVe9oRERER2SImV0Rkcb6uKrO2IyIiIrJFTK6IyOJiwzyhUavQ3FLBMgAatQqxYZ7WDIuIiIjIrJhcEZHFKeQyJCeGA0CjBMvwOjkxHAp5c+kXERERke1jckVEVpEQocGahwbBX2069c9frcKahwYhIUIjUWRERERE5mEndQBE9PuREKHB2HB/HMwpQWFFDXxdG6YCcsSKiIiIugImV0RkVQq5DHE9vKQOg4iIiMjsOC2QiIiIiIjIDJhcERERERERmQGTKyIiIiIiIjNgckVERERERGQGNpFcrV69GqGhoVCpVBg6dCgOHjzYYvvS0lIkJSVBo9HAwcEBvXv3xtatWzt0TiIiIiIioo6QPLn69NNPsWDBAiQnJyMtLQ1RUVGIj49HYWFhk+3r6uowduxYnDt3Dhs3bkRmZibWrl2LwMDAdp+TiIiIiIiooyRPrlasWIFZs2ZhxowZCA8Px9tvvw0nJye8//77TbZ///33UVJSgk2bNmHYsGEIDQ3FyJEjERUV1e5zEhERERERdZSk61zV1dUhNTUVixYtMm6Ty+UYM2YM9u3b1+QxX331FeLi4pCUlITNmzfDx8cHDz74IBYuXAiFQtGuc9bW1qK2ttb4ury8HACg1Wqh1Wpb9VkM7VrbnmwP+7BrYD92DezHzo992DWwHzs/9mHHteXaSZpcFRUVQafTwc/Pz2S7n58fTp061eQxZ8+exc6dOzF16lRs3boVWVlZmDt3LrRaLZKTk9t1zuXLlyMlJaXR9u+//x5OTk5t+kzbt29vU3uyPezDroH92DWwHzs/9mHXwH7s/NiH7VddXd3qtpImV+2h1+vh6+uLd999FwqFAjExMbh06RJeffVVJCcnt+ucixYtwoIFC4yvy8vL0a1bN4wbNw5ubm6tOodWq8X27dsxduxY2NvbtysOkhb7sGtgP3YN7MfOj33YNbAfOz/2YccZZrW1hqTJlbe3NxQKBQoKCky2FxQUwN/fv8ljNBoN7O3toVAojNv69euH/Px81NXVteucDg4OcHBwaLTd3t6+zT+E7TmGbAv7sGtgP3YN7MfOj33YNbAfOz/2Yfu15bpJWtBCqVQiJiYGO3bsMG7T6/XYsWMH4uLimjxm2LBhyMrKgl6vN247ffo0NBoNlEplu85JRERERETUUZJXC1ywYAHWrl2L9evX4+TJk5gzZw6qqqowY8YMAMC0adNMilPMmTMHJSUlmD9/Pk6fPo1vvvkGy5YtQ1JSUqvPSUREREREZG6SP3M1efJk/Prrr1iyZAny8/MRHR2Nbdu2GQtS5ObmQi7/LQfs1q0bvvvuOzz55JOIjIxEYGAg5s+fj4ULF7b6nDcjhADQtvmVWq0W1dXVKC8v55BrJ8U+7BrYj10D+7HzYx92DezHzo992HGGnMCQI7REJlrT6nfm4sWL6Natm9RhEBERERGRjbhw4QKCgoJabMPkqgl6vR6XL1+Gq6srZDJZq44xVBi8cOFCqysMkm1hH3YN7Meugf3Y+bEPuwb2Y+fHPuw4IQQqKioQEBBgMqOuKZJPC7RFcrn8pllpc9zc3PiD28mxD7sG9mPXwH7s/NiHXQP7sfNjH3aMWq1uVTvJC1oQERERERF1BUyuiIiIiIiIzIDJlZk4ODggOTm5ycWIqXNgH3YN7Meugf3Y+bEPuwb2Y+fHPrQuFrQgIiIiIiIyA45cERERERERmQGTKyIiIiIiIjNgckVERERERGQGTK6IiIiIiIjMgMmVGaxevRqhoaFQqVQYOnQoDh48KHVI1AbPP/88ZDKZyVffvn2lDotuYs+ePUhMTERAQABkMhk2bdpksl8IgSVLlkCj0cDR0RFjxozBmTNnpAmWmnSzPnz44Ycb3ZsJCQnSBEtNWr58OYYMGQJXV1f4+vrinnvuQWZmpkmbmpoaJCUlwcvLCy4uLrjvvvtQUFAgUcTUlNb04+23397ofpw9e7ZEEVNT1qxZg8jISONiwXFxcfj222+N+3kvWgeTqw769NNPsWDBAiQnJyMtLQ1RUVGIj49HYWGh1KFRG/Tv3x95eXnGr59++knqkOgmqqqqEBUVhdWrVze5/5VXXsFbb72Ft99+GwcOHICzszPi4+NRU1Nj5UipOTfrQwBISEgwuTc//vhjK0ZIN7N7924kJSVh//792L59O7RaLcaNG4eqqipjmyeffBJbtmzB559/jt27d+Py5cu49957JYyabtSafgSAWbNmmdyPr7zyikQRU1OCgoLw0ksvITU1FYcOHcKoUaMwceJEHD9+HADvRasR1CGxsbEiKSnJ+Fqn04mAgACxfPlyCaOitkhOThZRUVFSh0EdAEB8+eWXxtd6vV74+/uLV1991bittLRUODg4iI8//liCCOlmbuxDIYSYPn26mDhxoiTxUPsUFhYKAGL37t1CiIb7zt7eXnz++efGNidPnhQAxL59+6QKk27ixn4UQoiRI0eK+fPnSxcUtYuHh4d47733eC9aEUeuOqCurg6pqakYM2aMcZtcLseYMWOwb98+CSOjtjpz5gwCAgLQvXt3TJ06Fbm5uVKHRB2Qk5OD/Px8k3tTrVZj6NChvDc7mV27dsHX1xd9+vTBnDlzUFxcLHVI1IKysjIAgKenJwAgNTUVWq3W5F7s27cvgoODeS/asBv70eCjjz6Ct7c3IiIisGjRIlRXV0sRHrWCTqfDJ598gqqqKsTFxfFetCI7qQPozIqKiqDT6eDn52ey3c/PD6dOnZIoKmqroUOH4oMPPkCfPn2Ql5eHlJQUDB8+HBkZGXB1dZU6PGqH/Px8AGjy3jTsI9uXkJCAe++9F2FhYcjOzsZzzz2H8ePHY9++fVAoFFKHRzfQ6/V44oknMGzYMERERABouBeVSiXc3d1N2vJetF1N9SMAPPjggwgJCUFAQACOHj2KhQsXIjMzE1988YWE0dKNjh07hri4ONTU1MDFxQVffvklwsPDkZ6eznvRSphc0e/e+PHjjd9HRkZi6NChCAkJwWeffYaZM2dKGBnR79sf//hH4/cDBgxAZGQkevTogV27dmH06NESRkZNSUpKQkZGBp9Z7eSa68c///nPxu8HDBgAjUaD0aNHIzs7Gz169LB2mNSMPn36ID09HWVlZdi4cSOmT5+O3bt3Sx3W7wqnBXaAt7c3FApFo0orBQUF8Pf3lygq6ih3d3f07t0bWVlZUodC7WS4/3hvdi3du3eHt7c3700bNG/ePHz99df48ccfERQUZNzu7++Puro6lJaWmrTnvWibmuvHpgwdOhQAeD/aGKVSiZ49eyImJgbLly9HVFQU3nzzTd6LVsTkqgOUSiViYmKwY8cO4za9Xo8dO3YgLi5OwsioIyorK5GdnQ2NRiN1KNROYWFh8Pf3N7k3y8vLceDAAd6bndjFixdRXFzMe9OGCCEwb948fPnll9i5cyfCwsJM9sfExMDe3t7kXszMzERubi7vRRtys35sSnp6OgDwfrRxer0etbW1vBetiNMCO2jBggWYPn06Bg8ejNjYWKxcuRJVVVWYMWOG1KFRKz311FNITExESEgILl++jOTkZCgUCkyZMkXq0KgFlZWVJv9impOTg/T0dHh6eiI4OBhPPPEEXnzxRfTq1QthYWFYvHgxAgICcM8990gXNJloqQ89PT2RkpKC++67D/7+/sjOzsYzzzyDnj17Ij4+XsKo6XpJSUnYsGEDNm/eDFdXV+OzG2q1Go6OjlCr1Zg5cyYWLFgAT09PuLm54bHHHkNcXBxuueUWiaMng5v1Y3Z2NjZs2IAJEybAy8sLR48exZNPPokRI0YgMjJS4ujJYNGiRRg/fjyCg4NRUVGBDRs2YNeuXfjuu+94L1qT1OUKu4JVq1aJ4OBgoVQqRWxsrNi/f7/UIVEbTJ48WWg0GqFUKkVgYKCYPHmyyMrKkjosuokff/xRAGj0NX36dCFEQzn2xYsXCz8/P+Hg4CBGjx4tMjMzpQ2aTLTUh9XV1WLcuHHCx8dH2Nvbi5CQEDFr1iyRn58vddh0nab6D4BYt26dsc3Vq1fF3LlzhYeHh3BychKTJk0SeXl50gVNjdysH3Nzc8WIESOEp6encHBwED179hRPP/20KCsrkzZwMvHII4+IkJAQoVQqhY+Pjxg9erT4/vvvjft5L1qHTAghrJnMERERERERdUV85oqIiIiIiMgMmFwRERERERGZAZMrIiIiIiIiM2ByRUREREREZAZMroiIiIiIiMyAyRUREREREZEZMLkiIiIiIiIyAyZXREREREREZsDkioiITJw7dw4ymQzp6elSh2J06tQp3HLLLVCpVIiOjpY6nC7rgw8+gLu7u9RhNMmWYyMiMmByRURkYx5++GHIZDK89NJLJts3bdoEmUwmUVTSSk5OhrOzMzIzM7Fjx44m2xiu241fWVlZZonB1v+4r66uxqJFi9CjRw+oVCr4+Phg5MiR2Lx5s2Qx2fo1IyIyNzupAyAiosZUKhVefvllPProo/Dw8JA6HLOoq6uDUqls17HZ2dm48847ERIS0mK7hIQErFu3zmSbj49Pu97TkrRaLezt7c16ztmzZ+PAgQNYtWoVwsPDUVxcjJ9//hnFxcVmfR8iImoeR66IiGzQmDFj4O/vj+XLlzfb5vnnn280RW7lypUIDQ01vn744Ydxzz33YNmyZfDz84O7uzteeOEF1NfX4+mnn4anpyeCgoIaJSRAw1S8W2+9FSqVChEREdi9e7fJ/oyMDIwfPx4uLi7w8/PDn/70JxQVFRn333777Zg3bx6eeOIJeHt7Iz4+vsnPodfr8cILLyAoKAgODg6Ijo7Gtm3bjPtlMhlSU1PxwgsvQCaT4fnnn2/2mjg4OMDf39/kS6FQAAA2b96MQYMGQaVSoXv37khJSUF9fb3x2BUrVmDAgAFwdnZGt27dMHfuXFRWVgIAdu3ahRkzZqCsrMw4ImaIQyaTYdOmTSZxuLu744MPPgDw2zTLTz/9FCNHjoRKpcJHH30EAHjvvffQr18/qFQq9O3bF//85z+N56irq8O8efOg0WigUqkQEhLS4s/DV199heeeew4TJkxAaGgoYmJi8Nhjj+GRRx4xtqmtrcVTTz2FwMBAODs7Y+jQodi1a1ez52zNdSstLcWjjz4KPz8/48/K119/3eI1a00cH3zwAYKDg+Hk5IRJkyYxSSSiToHJFRGRDVIoFFi2bBlWrVqFixcvduhcO3fuxOXLl7Fnzx6sWLECycnJuOuuu+Dh4YEDBw5g9uzZePTRRxu9z9NPP42//OUvOHz4MOLi4pCYmGj8A7e0tBSjRo3CwIEDcejQIWzbtg0FBQX4wx/+YHKO9evXQ6lUYu/evXj77bebjO/NN9/E66+/jtdeew1Hjx5FfHw87r77bpw5cwYAkJeXh/79++Mvf/kL8vLy8NRTT7X5Gvzvf//DtGnTMH/+fJw4cQLvvPMOPvjgAyxdutTYRi6X46233sLx48exfv167Ny5E8888wwA4NZbb8XKlSvh5uaGvLy8dsXx7LPPYv78+Th58iTi4+Px0UcfYcmSJVi6dClOnjyJZcuWYfHixVi/fj0A4K233sJXX32Fzz77DJmZmfjoo49MEucb+fv7Y+vWraioqGi2zbx587Bv3z588sknOHr0KB544AEkJCQYr3Vbr5ter8f48eOxd+9efPjhhzhx4gReeuklKBSKFq/ZzeI4cOAAZs6ciXnz5iE9PR133HEHXnzxxTZdbyIiSQgiIrIp06dPFxMnThRCCHHLLbeIRx55RAghxJdffimu/7WdnJwsoqKiTI594403REhIiMm5QkJChE6nM27r06ePGD58uPF1fX29cHZ2Fh9//LEQQoicnBwBQLz00kvGNlqtVgQFBYmXX35ZCCHE3//+dzFu3DiT975w4YIAIDIzM4UQQowcOVIMHDjwpp83ICBALF261GTbkCFDxNy5c42vo6KiRHJycovnmT59ulAoFMLZ2dn4df/99wshhBg9erRYtmyZSfv//Oc/QqPRNHu+zz//XHh5eRlfr1u3TqjV6kbtAIgvv/zSZJtarRbr1q0TQvx2PVeuXGnSpkePHmLDhg0m2/7+97+LuLg4IYQQjz32mBg1apTQ6/Utfm6D3bt3i6CgIGFvby8GDx4snnjiCfHTTz8Z958/f14oFApx6dIlk+NGjx4tFi1a1ORnvNl1++6774RcLjf2+Y2aumatiWPKlCliwoQJJvsnT57c5PUnIrIlfOaKiMiGvfzyyxg1alS7RmsM+vfvD7n8t4kKfn5+iIiIML5WKBTw8vJCYWGhyXFxcXHG7+3s7DB48GCcPHkSAHDkyBH8+OOPcHFxafR+2dnZ6N27NwAgJiamxdjKy8tx+fJlDBs2zGT7sGHDcOTIkVZ+wt/ccccdWLNmjfG1s7OzMd69e/eajFTpdDrU1NSguroaTk5O+OGHH7B8+XKcOnUK5eXlqK+vN9nfUYMHDzZ+X1VVhezsbMycOROzZs0ybq+vr4darQbQMKVz7Nix6NOnDxISEnDXXXdh3LhxzZ5/xIgROHv2LPbv34+ff/4ZO3bswJtvvomUlBQsXrwYx44dg06nM/aNQW1tLby8vJo8582uW3p6OoKCghqdsyWtiePkyZOYNGmSyf64uDiT6aJERLaIyRURkQ0bMWIE4uPjsWjRIjz88MMm++RyOYQQJtu0Wm2jc9xYOEEmkzW5Ta/XtzquyspKJCYm4uWXX260T6PRGL83JDfW4uzsjJ49ezbaXllZiZSUFNx7772N9qlUKpw7dw533XUX5syZg6VLl8LT0xM//fQTZs6cibq6uhaTK5lM1qp+uP5aGJ7lWrt2LYYOHWrSzvCM2KBBg5CTk4Nvv/0WP/zwA/7whz9gzJgx2LhxY7Ox2NvbY/jw4Rg+fDgWLlyIF198ES+88AIWLlyIyspKKBQKpKamGt/DoKkk2RBnS9fN0dGx2Via0544iIg6CyZXREQ27qWXXkJ0dDT69Oljst3Hxwf5+fkQQhhLtJtzbar9+/djxIgRABpGVFJTUzFv3jwADX/4//e//0VoaCjs7Nr/vxI3NzcEBARg7969GDlypHH73r17ERsb27EPcJ1BgwYhMzOzycQLAFJTU6HX6/H6668bR/k+++wzkzZKpRI6na7RsT4+PsjLyzO+PnPmDKqrq1uMx8/PDwEBATh79iymTp3abDs3NzdMnjwZkydPxv3334+EhASUlJTA09OzxfMbhIeHG0fgBg4cCJ1Oh8LCQgwfPrxVx9/sukVGRuLixYs4ffp0k6NXTV2z1sTRr18/HDhwwGTb/v37WxUzEZGUmFwREdm4AQMGYOrUqXjrrbdMtt9+++349ddf8corr+D+++/Htm3b8O2338LNzc0s77t69Wr06tUL/fr1wxtvvIErV64YK88lJSVh7dq1mDJlCp555hl4enoiKysLn3zyCd57771GIxItefrpp5GcnIwePXogOjoa69atQ3p6urGinjksWbIEd911F4KDg3H//fdDLpfjyJEjyMjIwIsvvoiePXtCq9Vi1apVSExMbLIAR2hoKCorK7Fjxw5ERUXByckJTk5OGDVqFP7xj38gLi4OOp0OCxcubFWZ9ZSUFDz++ONQq9VISEhAbW0tDh06hCtXrmDBggVYsWIFNBoNBg4cCLlcjs8//xz+/v7Nrht1++23Y8qUKRg8eDC8vLxw4sQJPPfcc7jjjjvg5uYGNzc3TJ06FdOmTcPrr7+OgQMH4tdff8WOHTsQGRmJO++8s83XbeTIkRgxYgTuu+8+rFixAj179sSpU6cgk8mQkJDQ5DXr3bv3TeN4/PHHMWzYMLz22muYOHEivvvuO04JJKLOQeJnvoiI6AbXF7QwyMnJEUqlUtz4a3vNmjWiW7duwtnZWUybNk0sXbq0UUGLG881cuRIMX/+fJNtISEh4o033jC+FwCxYcMGERsbK5RKpQgPDxc7d+40Oeb06dNi0qRJwt3dXTg6Ooq+ffuKJ554wliAoan3aYpOpxPPP/+8CAwMFPb29iIqKkp8++23Jm1aW9Dixs96vW3btolbb71VODo6Cjc3NxEbGyveffdd4/4VK1YIjUYjHB0dRXx8vPj3v/8tAIgrV64Y28yePVt4eXkJAMZ4Ll26JMaNGyecnZ1Fr169xNatW5ssaHH48OFGMX300UciOjpaKJVK4eHhIUaMGCG++OILIYQQ7777roiOjhbOzs7Czc1NjB49WqSlpTX7+ZYtWybi4uKEp6enUKlUonv37uLxxx8XRUVFxjZ1dXViyZIlIjQ0VNjb2wuNRiMmTZokjh49KoRougDFza5bcXGxmDFjhvDy8hIqlUpERESIr7/+usVrdrM4hBDiX//6lwgKChKOjo4iMTFRvPbaayxoQUQ2TybEDRPFiYiIiIiIqM24zhUREREREZEZMLkiIiIiIiIyAyZXREREREREZsDkioiIiIiIyAyYXBEREREREZkBkysiIiIiIiIzYHJFRERERERkBkyuiIiIiIiIzIDJFRERERERkRkwuSIiIiIiIjIDJldERERERERm8P+xzCQOrOlOLAAAAABJRU5ErkJggg==\n"
          },
          "metadata": {}
        }
      ],
      "source": [
        "import numpy as np\n",
        "# Assuming 'data4' is your DataFrame with features and target\n",
        "X = data4.drop(columns='anc_follow_up_status', axis=1)  # Define X using your DataFrame data4\n",
        "Y = data4.anc_follow_up_status  # Define Y using your DataFrame data4\n",
        "\n",
        "# Initialize the RandomForestClassifier\n",
        "rf_clf = RandomForestClassifier(random_state=42)\n",
        "\n",
        "# Initialize RFECV with a minimum number of selected features\n",
        "rfecv = RFECV(estimator=rf_clf, step=1, cv=KFold(n_splits=10), scoring='accuracy', min_features_to_select=10)\n",
        "\n",
        "# Fit the RFECV model\n",
        "rfecv.fit(X, Y)\n",
        "\n",
        "# Now continue with your feature selection process\n",
        "selected_features = X.columns[rfecv.support_]\n",
        "\n",
        "# Print the selected features\n",
        "print(f\"Number of selected features: {len(selected_features)}\")\n",
        "print(f\"Selected features: {list(selected_features)}\")\n",
        "\n",
        "# Plot the number of features vs. cross-validation score\n",
        "plt.figure(figsize=(10, 6))\n",
        "plt.xlabel(\"Number of Features Selected\")\n",
        "plt.ylabel(\"Cross-validation Score (Accuracy)\")\n",
        "plt.title(\"RFECV: Number of Features vs. Accuracy\")\n",
        "plt.plot(range(1, len(rfecv.cv_results_['mean_test_score']) + 1), rfecv.cv_results_['mean_test_score'], marker='o', linestyle='-')\n",
        "plt.grid()\n",
        "plt.show()\n"
      ]
    },
    {
      "cell_type": "code",
      "execution_count": null,
      "metadata": {
        "id": "lPAPjVpmkZk8"
      },
      "outputs": [],
      "source": [
        "# Use the selected features for modeling\n",
        "X_selected = X[selected_features]"
      ]
    },
    {
      "cell_type": "code",
      "execution_count": null,
      "metadata": {
        "id": "I_Bd7_q-l9X-",
        "colab": {
          "base_uri": "https://localhost:8080/",
          "height": 308
        },
        "outputId": "51fa82e9-2052-4ebf-f3cb-7993718faabc"
      },
      "outputs": [
        {
          "output_type": "execute_result",
          "data": {
            "text/plain": [
              "   Region_Afar  Region_Amhara  Region_Benishangul  Region_Dire Dawa  \\\n",
              "0        False          False               False             False   \n",
              "1        False          False               False             False   \n",
              "2        False          False               False             False   \n",
              "3        False          False               False             False   \n",
              "4        False          False               False             False   \n",
              "\n",
              "   Region_Gambela  Region_Harari  Region_Oromia  Region_SNNPR  Region_Somali  \\\n",
              "0           False          False          False         False          False   \n",
              "1           False          False          False         False          False   \n",
              "2           False          False          False         False          False   \n",
              "3           False          False          False         False          False   \n",
              "4           False          False          False         False          False   \n",
              "\n",
              "   Region_Tigray  ...  Age of the participants_25 - 34 years  \\\n",
              "0           True  ...                                   True   \n",
              "1           True  ...                                   True   \n",
              "2           True  ...                                   True   \n",
              "3           True  ...                                   True   \n",
              "4           True  ...                                   True   \n",
              "\n",
              "   Age of the participants_35 - 49 years  Household size_4 to 5 members  \\\n",
              "0                                  False                           True   \n",
              "1                                  False                           True   \n",
              "2                                  False                          False   \n",
              "3                                  False                          False   \n",
              "4                                  False                          False   \n",
              "\n",
              "   Household size_6 and above members  Marital status_Never married  \\\n",
              "0                               False                         False   \n",
              "1                               False                         False   \n",
              "2                               False                         False   \n",
              "3                               False                         False   \n",
              "4                                True                         False   \n",
              "\n",
              "   Marital status_widowed/divorced/separated  \\\n",
              "0                                      False   \n",
              "1                                      False   \n",
              "2                                      False   \n",
              "3                                      False   \n",
              "4                                      False   \n",
              "\n",
              "   Age at First Birth_Below 15 years  \\\n",
              "0                              False   \n",
              "1                              False   \n",
              "2                              False   \n",
              "3                              False   \n",
              "4                              False   \n",
              "\n",
              "   Age at First Birth_between 16 and 34 years  wealth index_Poorest  \\\n",
              "0                                        True                 False   \n",
              "1                                        True                 False   \n",
              "2                                        True                 False   \n",
              "3                                        True                 False   \n",
              "4                                        True                 False   \n",
              "\n",
              "   wealth index_Richest  \n",
              "0                  True  \n",
              "1                  True  \n",
              "2                  True  \n",
              "3                  True  \n",
              "4                  True  \n",
              "\n",
              "[5 rows x 40 columns]"
            ],
            "text/html": [
              "\n",
              "  <div id=\"df-44bb92bf-c5cc-4af7-a015-94608c78084e\" class=\"colab-df-container\">\n",
              "    <div>\n",
              "<style scoped>\n",
              "    .dataframe tbody tr th:only-of-type {\n",
              "        vertical-align: middle;\n",
              "    }\n",
              "\n",
              "    .dataframe tbody tr th {\n",
              "        vertical-align: top;\n",
              "    }\n",
              "\n",
              "    .dataframe thead th {\n",
              "        text-align: right;\n",
              "    }\n",
              "</style>\n",
              "<table border=\"1\" class=\"dataframe\">\n",
              "  <thead>\n",
              "    <tr style=\"text-align: right;\">\n",
              "      <th></th>\n",
              "      <th>Region_Afar</th>\n",
              "      <th>Region_Amhara</th>\n",
              "      <th>Region_Benishangul</th>\n",
              "      <th>Region_Dire Dawa</th>\n",
              "      <th>Region_Gambela</th>\n",
              "      <th>Region_Harari</th>\n",
              "      <th>Region_Oromia</th>\n",
              "      <th>Region_SNNPR</th>\n",
              "      <th>Region_Somali</th>\n",
              "      <th>Region_Tigray</th>\n",
              "      <th>...</th>\n",
              "      <th>Age of the participants_25 - 34 years</th>\n",
              "      <th>Age of the participants_35 - 49 years</th>\n",
              "      <th>Household size_4 to 5 members</th>\n",
              "      <th>Household size_6 and above members</th>\n",
              "      <th>Marital status_Never married</th>\n",
              "      <th>Marital status_widowed/divorced/separated</th>\n",
              "      <th>Age at First Birth_Below 15 years</th>\n",
              "      <th>Age at First Birth_between 16 and 34 years</th>\n",
              "      <th>wealth index_Poorest</th>\n",
              "      <th>wealth index_Richest</th>\n",
              "    </tr>\n",
              "  </thead>\n",
              "  <tbody>\n",
              "    <tr>\n",
              "      <th>0</th>\n",
              "      <td>False</td>\n",
              "      <td>False</td>\n",
              "      <td>False</td>\n",
              "      <td>False</td>\n",
              "      <td>False</td>\n",
              "      <td>False</td>\n",
              "      <td>False</td>\n",
              "      <td>False</td>\n",
              "      <td>False</td>\n",
              "      <td>True</td>\n",
              "      <td>...</td>\n",
              "      <td>True</td>\n",
              "      <td>False</td>\n",
              "      <td>True</td>\n",
              "      <td>False</td>\n",
              "      <td>False</td>\n",
              "      <td>False</td>\n",
              "      <td>False</td>\n",
              "      <td>True</td>\n",
              "      <td>False</td>\n",
              "      <td>True</td>\n",
              "    </tr>\n",
              "    <tr>\n",
              "      <th>1</th>\n",
              "      <td>False</td>\n",
              "      <td>False</td>\n",
              "      <td>False</td>\n",
              "      <td>False</td>\n",
              "      <td>False</td>\n",
              "      <td>False</td>\n",
              "      <td>False</td>\n",
              "      <td>False</td>\n",
              "      <td>False</td>\n",
              "      <td>True</td>\n",
              "      <td>...</td>\n",
              "      <td>True</td>\n",
              "      <td>False</td>\n",
              "      <td>True</td>\n",
              "      <td>False</td>\n",
              "      <td>False</td>\n",
              "      <td>False</td>\n",
              "      <td>False</td>\n",
              "      <td>True</td>\n",
              "      <td>False</td>\n",
              "      <td>True</td>\n",
              "    </tr>\n",
              "    <tr>\n",
              "      <th>2</th>\n",
              "      <td>False</td>\n",
              "      <td>False</td>\n",
              "      <td>False</td>\n",
              "      <td>False</td>\n",
              "      <td>False</td>\n",
              "      <td>False</td>\n",
              "      <td>False</td>\n",
              "      <td>False</td>\n",
              "      <td>False</td>\n",
              "      <td>True</td>\n",
              "      <td>...</td>\n",
              "      <td>True</td>\n",
              "      <td>False</td>\n",
              "      <td>False</td>\n",
              "      <td>False</td>\n",
              "      <td>False</td>\n",
              "      <td>False</td>\n",
              "      <td>False</td>\n",
              "      <td>True</td>\n",
              "      <td>False</td>\n",
              "      <td>True</td>\n",
              "    </tr>\n",
              "    <tr>\n",
              "      <th>3</th>\n",
              "      <td>False</td>\n",
              "      <td>False</td>\n",
              "      <td>False</td>\n",
              "      <td>False</td>\n",
              "      <td>False</td>\n",
              "      <td>False</td>\n",
              "      <td>False</td>\n",
              "      <td>False</td>\n",
              "      <td>False</td>\n",
              "      <td>True</td>\n",
              "      <td>...</td>\n",
              "      <td>True</td>\n",
              "      <td>False</td>\n",
              "      <td>False</td>\n",
              "      <td>False</td>\n",
              "      <td>False</td>\n",
              "      <td>False</td>\n",
              "      <td>False</td>\n",
              "      <td>True</td>\n",
              "      <td>False</td>\n",
              "      <td>True</td>\n",
              "    </tr>\n",
              "    <tr>\n",
              "      <th>4</th>\n",
              "      <td>False</td>\n",
              "      <td>False</td>\n",
              "      <td>False</td>\n",
              "      <td>False</td>\n",
              "      <td>False</td>\n",
              "      <td>False</td>\n",
              "      <td>False</td>\n",
              "      <td>False</td>\n",
              "      <td>False</td>\n",
              "      <td>True</td>\n",
              "      <td>...</td>\n",
              "      <td>True</td>\n",
              "      <td>False</td>\n",
              "      <td>False</td>\n",
              "      <td>True</td>\n",
              "      <td>False</td>\n",
              "      <td>False</td>\n",
              "      <td>False</td>\n",
              "      <td>True</td>\n",
              "      <td>False</td>\n",
              "      <td>True</td>\n",
              "    </tr>\n",
              "  </tbody>\n",
              "</table>\n",
              "<p>5 rows × 40 columns</p>\n",
              "</div>\n",
              "    <div class=\"colab-df-buttons\">\n",
              "\n",
              "  <div class=\"colab-df-container\">\n",
              "    <button class=\"colab-df-convert\" onclick=\"convertToInteractive('df-44bb92bf-c5cc-4af7-a015-94608c78084e')\"\n",
              "            title=\"Convert this dataframe to an interactive table.\"\n",
              "            style=\"display:none;\">\n",
              "\n",
              "  <svg xmlns=\"http://www.w3.org/2000/svg\" height=\"24px\" viewBox=\"0 -960 960 960\">\n",
              "    <path d=\"M120-120v-720h720v720H120Zm60-500h600v-160H180v160Zm220 220h160v-160H400v160Zm0 220h160v-160H400v160ZM180-400h160v-160H180v160Zm440 0h160v-160H620v160ZM180-180h160v-160H180v160Zm440 0h160v-160H620v160Z\"/>\n",
              "  </svg>\n",
              "    </button>\n",
              "\n",
              "  <style>\n",
              "    .colab-df-container {\n",
              "      display:flex;\n",
              "      gap: 12px;\n",
              "    }\n",
              "\n",
              "    .colab-df-convert {\n",
              "      background-color: #E8F0FE;\n",
              "      border: none;\n",
              "      border-radius: 50%;\n",
              "      cursor: pointer;\n",
              "      display: none;\n",
              "      fill: #1967D2;\n",
              "      height: 32px;\n",
              "      padding: 0 0 0 0;\n",
              "      width: 32px;\n",
              "    }\n",
              "\n",
              "    .colab-df-convert:hover {\n",
              "      background-color: #E2EBFA;\n",
              "      box-shadow: 0px 1px 2px rgba(60, 64, 67, 0.3), 0px 1px 3px 1px rgba(60, 64, 67, 0.15);\n",
              "      fill: #174EA6;\n",
              "    }\n",
              "\n",
              "    .colab-df-buttons div {\n",
              "      margin-bottom: 4px;\n",
              "    }\n",
              "\n",
              "    [theme=dark] .colab-df-convert {\n",
              "      background-color: #3B4455;\n",
              "      fill: #D2E3FC;\n",
              "    }\n",
              "\n",
              "    [theme=dark] .colab-df-convert:hover {\n",
              "      background-color: #434B5C;\n",
              "      box-shadow: 0px 1px 3px 1px rgba(0, 0, 0, 0.15);\n",
              "      filter: drop-shadow(0px 1px 2px rgba(0, 0, 0, 0.3));\n",
              "      fill: #FFFFFF;\n",
              "    }\n",
              "  </style>\n",
              "\n",
              "    <script>\n",
              "      const buttonEl =\n",
              "        document.querySelector('#df-44bb92bf-c5cc-4af7-a015-94608c78084e button.colab-df-convert');\n",
              "      buttonEl.style.display =\n",
              "        google.colab.kernel.accessAllowed ? 'block' : 'none';\n",
              "\n",
              "      async function convertToInteractive(key) {\n",
              "        const element = document.querySelector('#df-44bb92bf-c5cc-4af7-a015-94608c78084e');\n",
              "        const dataTable =\n",
              "          await google.colab.kernel.invokeFunction('convertToInteractive',\n",
              "                                                    [key], {});\n",
              "        if (!dataTable) return;\n",
              "\n",
              "        const docLinkHtml = 'Like what you see? Visit the ' +\n",
              "          '<a target=\"_blank\" href=https://colab.research.google.com/notebooks/data_table.ipynb>data table notebook</a>'\n",
              "          + ' to learn more about interactive tables.';\n",
              "        element.innerHTML = '';\n",
              "        dataTable['output_type'] = 'display_data';\n",
              "        await google.colab.output.renderOutput(dataTable, element);\n",
              "        const docLink = document.createElement('div');\n",
              "        docLink.innerHTML = docLinkHtml;\n",
              "        element.appendChild(docLink);\n",
              "      }\n",
              "    </script>\n",
              "  </div>\n",
              "\n",
              "\n",
              "<div id=\"df-36ed1744-d8bc-4ba2-be06-594e76c61de7\">\n",
              "  <button class=\"colab-df-quickchart\" onclick=\"quickchart('df-36ed1744-d8bc-4ba2-be06-594e76c61de7')\"\n",
              "            title=\"Suggest charts\"\n",
              "            style=\"display:none;\">\n",
              "\n",
              "<svg xmlns=\"http://www.w3.org/2000/svg\" height=\"24px\"viewBox=\"0 0 24 24\"\n",
              "     width=\"24px\">\n",
              "    <g>\n",
              "        <path d=\"M19 3H5c-1.1 0-2 .9-2 2v14c0 1.1.9 2 2 2h14c1.1 0 2-.9 2-2V5c0-1.1-.9-2-2-2zM9 17H7v-7h2v7zm4 0h-2V7h2v10zm4 0h-2v-4h2v4z\"/>\n",
              "    </g>\n",
              "</svg>\n",
              "  </button>\n",
              "\n",
              "<style>\n",
              "  .colab-df-quickchart {\n",
              "      --bg-color: #E8F0FE;\n",
              "      --fill-color: #1967D2;\n",
              "      --hover-bg-color: #E2EBFA;\n",
              "      --hover-fill-color: #174EA6;\n",
              "      --disabled-fill-color: #AAA;\n",
              "      --disabled-bg-color: #DDD;\n",
              "  }\n",
              "\n",
              "  [theme=dark] .colab-df-quickchart {\n",
              "      --bg-color: #3B4455;\n",
              "      --fill-color: #D2E3FC;\n",
              "      --hover-bg-color: #434B5C;\n",
              "      --hover-fill-color: #FFFFFF;\n",
              "      --disabled-bg-color: #3B4455;\n",
              "      --disabled-fill-color: #666;\n",
              "  }\n",
              "\n",
              "  .colab-df-quickchart {\n",
              "    background-color: var(--bg-color);\n",
              "    border: none;\n",
              "    border-radius: 50%;\n",
              "    cursor: pointer;\n",
              "    display: none;\n",
              "    fill: var(--fill-color);\n",
              "    height: 32px;\n",
              "    padding: 0;\n",
              "    width: 32px;\n",
              "  }\n",
              "\n",
              "  .colab-df-quickchart:hover {\n",
              "    background-color: var(--hover-bg-color);\n",
              "    box-shadow: 0 1px 2px rgba(60, 64, 67, 0.3), 0 1px 3px 1px rgba(60, 64, 67, 0.15);\n",
              "    fill: var(--button-hover-fill-color);\n",
              "  }\n",
              "\n",
              "  .colab-df-quickchart-complete:disabled,\n",
              "  .colab-df-quickchart-complete:disabled:hover {\n",
              "    background-color: var(--disabled-bg-color);\n",
              "    fill: var(--disabled-fill-color);\n",
              "    box-shadow: none;\n",
              "  }\n",
              "\n",
              "  .colab-df-spinner {\n",
              "    border: 2px solid var(--fill-color);\n",
              "    border-color: transparent;\n",
              "    border-bottom-color: var(--fill-color);\n",
              "    animation:\n",
              "      spin 1s steps(1) infinite;\n",
              "  }\n",
              "\n",
              "  @keyframes spin {\n",
              "    0% {\n",
              "      border-color: transparent;\n",
              "      border-bottom-color: var(--fill-color);\n",
              "      border-left-color: var(--fill-color);\n",
              "    }\n",
              "    20% {\n",
              "      border-color: transparent;\n",
              "      border-left-color: var(--fill-color);\n",
              "      border-top-color: var(--fill-color);\n",
              "    }\n",
              "    30% {\n",
              "      border-color: transparent;\n",
              "      border-left-color: var(--fill-color);\n",
              "      border-top-color: var(--fill-color);\n",
              "      border-right-color: var(--fill-color);\n",
              "    }\n",
              "    40% {\n",
              "      border-color: transparent;\n",
              "      border-right-color: var(--fill-color);\n",
              "      border-top-color: var(--fill-color);\n",
              "    }\n",
              "    60% {\n",
              "      border-color: transparent;\n",
              "      border-right-color: var(--fill-color);\n",
              "    }\n",
              "    80% {\n",
              "      border-color: transparent;\n",
              "      border-right-color: var(--fill-color);\n",
              "      border-bottom-color: var(--fill-color);\n",
              "    }\n",
              "    90% {\n",
              "      border-color: transparent;\n",
              "      border-bottom-color: var(--fill-color);\n",
              "    }\n",
              "  }\n",
              "</style>\n",
              "\n",
              "  <script>\n",
              "    async function quickchart(key) {\n",
              "      const quickchartButtonEl =\n",
              "        document.querySelector('#' + key + ' button');\n",
              "      quickchartButtonEl.disabled = true;  // To prevent multiple clicks.\n",
              "      quickchartButtonEl.classList.add('colab-df-spinner');\n",
              "      try {\n",
              "        const charts = await google.colab.kernel.invokeFunction(\n",
              "            'suggestCharts', [key], {});\n",
              "      } catch (error) {\n",
              "        console.error('Error during call to suggestCharts:', error);\n",
              "      }\n",
              "      quickchartButtonEl.classList.remove('colab-df-spinner');\n",
              "      quickchartButtonEl.classList.add('colab-df-quickchart-complete');\n",
              "    }\n",
              "    (() => {\n",
              "      let quickchartButtonEl =\n",
              "        document.querySelector('#df-36ed1744-d8bc-4ba2-be06-594e76c61de7 button');\n",
              "      quickchartButtonEl.style.display =\n",
              "        google.colab.kernel.accessAllowed ? 'block' : 'none';\n",
              "    })();\n",
              "  </script>\n",
              "</div>\n",
              "\n",
              "    </div>\n",
              "  </div>\n"
            ],
            "application/vnd.google.colaboratory.intrinsic+json": {
              "type": "dataframe",
              "variable_name": "X_selected"
            }
          },
          "metadata": {},
          "execution_count": 35
        }
      ],
      "source": [
        "X_selected.head()"
      ]
    },
    {
      "cell_type": "code",
      "execution_count": null,
      "metadata": {
        "id": "p4L5dtWwmM4v",
        "colab": {
          "base_uri": "https://localhost:8080/"
        },
        "outputId": "4d01eff9-5d8e-44e5-959f-6defc603579e"
      },
      "outputs": [
        {
          "output_type": "stream",
          "name": "stdout",
          "text": [
            "Selected features: Index(['Region_Afar', 'Region_Amhara', 'Region_Benishangul',\n",
            "       'Region_Dire Dawa', 'Region_Gambela', 'Region_Harari', 'Region_Oromia',\n",
            "       'Region_SNNPR', 'Region_Somali', 'Region_Tigray', 'Residence_Urban',\n",
            "       'Education Level_Primar Education',\n",
            "       'Education Level_Secondor and above', 'Religion_Muslim',\n",
            "       'Religion_others', 'Number of under5 children_No under5_children',\n",
            "       'Relationship to Household Head_Not related',\n",
            "       'Relationship to Household Head_Son/daughter or son/daughter-in-law',\n",
            "       'Relationship to Household Head_Wife',\n",
            "       'Relationship to Household Head_other relatives',\n",
            "       'sex of Household Head_Male',\n",
            "       'Number of children ever born_Below 3 children',\n",
            "       'Birth in last 5 years_3 - 5 birth',\n",
            "       'birth in last year_Morethan 1 birth', 'birth in last year_No birth',\n",
            "       'Knowledge about reproductive method_No knowldge about any method',\n",
            "       'Ceasarean delivery_Yes', 'Age of Household Head_25 to 34 years',\n",
            "       'Age of Household Head_35 to 49 years',\n",
            "       'Age of Household Head_Above 50 years',\n",
            "       'Age of the participants_25 - 34 years',\n",
            "       'Age of the participants_35 - 49 years',\n",
            "       'Household size_4 to 5 members', 'Household size_6 and above members',\n",
            "       'Marital status_Never married',\n",
            "       'Marital status_widowed/divorced/separated',\n",
            "       'Age at First Birth_Below 15 years',\n",
            "       'Age at First Birth_between 16 and 34 years', 'wealth index_Poorest',\n",
            "       'wealth index_Richest'],\n",
            "      dtype='object')\n"
          ]
        }
      ],
      "source": [
        "# Access the selected features\n",
        "selected_features = X.columns[rfecv.support_]\n",
        "print(\"Selected features:\", selected_features)"
      ]
    },
    {
      "cell_type": "code",
      "execution_count": null,
      "metadata": {
        "id": "jRmZzY7HnROP",
        "colab": {
          "base_uri": "https://localhost:8080/"
        },
        "outputId": "3e5c5379-d8af-4f58-9a0d-2ef9c194d027"
      },
      "outputs": [
        {
          "output_type": "stream",
          "name": "stdout",
          "text": [
            "Feature ranking: [1 1 1 1 1 1 1 1 1 1 1 1 1 1 1 1 1 1 1 1 1 1 1 1 1 2 1 1 1 1 1 1 1 1 1 1 1\n",
            " 1 1 1 1]\n"
          ]
        }
      ],
      "source": [
        "# Access the feature ranking\n",
        "feature_ranking = rfecv.ranking_\n",
        "print(\"Feature ranking:\", feature_ranking)"
      ]
    },
    {
      "cell_type": "code",
      "execution_count": null,
      "metadata": {
        "id": "0uvzZkF1nUoe",
        "colab": {
          "base_uri": "https://localhost:8080/",
          "height": 482
        },
        "outputId": "b79c868e-5546-45e0-aa4f-17fdae347c6d"
      },
      "outputs": [
        {
          "output_type": "display_data",
          "data": {
            "text/plain": [
              "<Figure size 1200x800 with 1 Axes>"
            ],
[truncated: 10,450,849 more chars]
